# Supplementary material for: Six-fold C–H borylation of hexa-peri-hexabenzocoronene
Source: Beilstein J Org Chem. 2020 Mar 13;16:391–7. doi: 10.3762/bjoc.16.37 (PMC7082694; doi:10.3762/bjoc.16.37)
Supplement: File 2 — Crystallographic information file of compound 1. [file Beilstein_J_Org_Chem-16-391-s002.cif]

data_1
_audit_creation_date               2020-01-28
_audit_creation_method
;
Olex2 1.2
(compiled 2018.05.29 svn.r3510 for OlexSys, GUI svn.r5506)
;
_shelx_SHELXL_version_number       '2018/3'
_audit_contact_author_address      ?
_audit_contact_author_email        ?
_audit_contact_author_name         ''
_audit_contact_author_phone        ?
_publ_contact_author_id_orcid      ?
_publ_section_references
;
Dolomanov, O.V., Bourhis, L.J., Gildea, R.J, Howard, J.A.K. & Puschmann, H.
 (2009), J. Appl. Cryst. 42, 339-341.

Sheldrick, G.M. (2015). Acta Cryst. C71, 3-8.
;
_chemical_name_common              ?
_chemical_name_systematic          ?
_chemical_formula_moiety           'C78 H84 B6 O12, 2(C5 H12)'
_chemical_formula_sum              'C88 H108 B6 O12'
_chemical_formula_weight           1422.60
_chemical_melting_point            ?
_chemical_oxdiff_formula           'C H B O Cl'
loop_
  _atom_type_symbol
  _atom_type_description
  _atom_type_scat_dispersion_real
  _atom_type_scat_dispersion_imag
  _atom_type_scat_source
 'C' 'C' 0.0033 0.0016 'International Tables Vol C Tables 4.2.6.8 and 6.1.1.4'
 'H' 'H' 0.0000 0.0000 'International Tables Vol C Tables 4.2.6.8 and 6.1.1.4'
 'B' 'B' 0.0013 0.0007 'International Tables Vol C Tables 4.2.6.8 and 6.1.1.4'
 'O' 'O' 0.0106 0.0060 'International Tables Vol C Tables 4.2.6.8 and 6.1.1.4'

_shelx_space_group_comment
;
The symmetry employed for this shelxl refinement is uniquely defined
by the following loop, which should always be used as a source of
symmetry information in preference to the above space-group names.
They are only intended as comments.
;
_space_group_crystal_system        'cubic'
_space_group_IT_number             205
_space_group_name_H-M_alt          'P a -3'
_space_group_name_Hall             '-P 2ac 2ab 3'
loop_
  _space_group_symop_operation_xyz
 'x, y, z'
 'z, x, y'
 'y, z, x'
 '-y+1/2, -z, x+1/2'
 'z+1/2, -x+1/2, -y'
 '-y, z+1/2, -x+1/2'
 '-z+1/2, -x, y+1/2'
 '-z, x+1/2, -y+1/2'
 'y+1/2, -z+1/2, -x'
 '-x+1/2, -y, z+1/2'
 'x+1/2, -y+1/2, -z'
 '-x, y+1/2, -z+1/2'
 '-x, -y, -z'
 '-z, -x, -y'
 '-y, -z, -x'
 'y-1/2, z, -x-1/2'
 '-z-1/2, x-1/2, y'
 'y, -z-1/2, x-1/2'
 'z-1/2, x, -y-1/2'
 'z, -x-1/2, y-1/2'
 '-y-1/2, z-1/2, x'
 'x-1/2, y, -z-1/2'
 '-x-1/2, y-1/2, z'
 'x, -y-1/2, z-1/2'

_cell_length_a                     19.9143(8)
_cell_length_b                     19.9143(8)
_cell_length_c                     19.9143(8)
_cell_angle_alpha                  90
_cell_angle_beta                   90
_cell_angle_gamma                  90
_cell_volume                       7897.6(10)
_cell_formula_units_Z              4
_cell_measurement_reflns_used      2031
_cell_measurement_temperature      123(2)
_cell_measurement_theta_max        25.7200
_cell_measurement_theta_min        2.0380
_shelx_estimated_absorpt_T_max     ?
_shelx_estimated_absorpt_T_min     ?
_exptl_absorpt_coefficient_mu      0.076
_exptl_absorpt_correction_T_max    1.00000
_exptl_absorpt_correction_T_min    0.89190
_exptl_absorpt_correction_type     multi-scan
_exptl_absorpt_process_details
;
CrysAlisPro 1.171.40.39a (Rigaku Oxford Diffraction, 2019)
Empirical absorption correction using spherical harmonics,
 implemented in SCALE3 ABSPACK scaling algorithm.
;
_exptl_absorpt_special_details     ?
_exptl_crystal_colour              yellow
_exptl_crystal_colour_primary      yellow
_exptl_crystal_density_diffrn      1.196
_exptl_crystal_density_meas        ?
_exptl_crystal_density_method      ?
_exptl_crystal_description         block
_exptl_crystal_F_000               3048
_exptl_crystal_size_max            0.2
_exptl_crystal_size_mid            0.2
_exptl_crystal_size_min            0.2
_exptl_transmission_factor_max     ?
_exptl_transmission_factor_min     ?
_diffrn_reflns_av_R_equivalents    0.0529
_diffrn_reflns_av_unetI/netI       0.0729
_diffrn_reflns_Laue_measured_fraction_full  0.996
_diffrn_reflns_Laue_measured_fraction_max  0.817
_diffrn_reflns_limit_h_max         23
_diffrn_reflns_limit_h_min         -13
_diffrn_reflns_limit_k_max         18
_diffrn_reflns_limit_k_min         -4
_diffrn_reflns_limit_l_max         16
_diffrn_reflns_limit_l_min         -14
_diffrn_reflns_number              8158
_diffrn_reflns_point_group_measured_fraction_full  0.996
_diffrn_reflns_point_group_measured_fraction_max  0.817
_diffrn_reflns_theta_full          25.000
_diffrn_reflns_theta_max           27.931
_diffrn_reflns_theta_min           2.045
_diffrn_ambient_temperature        123(2)
_diffrn_detector                   'CCD plate'
_diffrn_detector_area_resol_mean   5.8140
_diffrn_detector_type              'Pilatus 200K'
_diffrn_measured_fraction_theta_full  0.996
_diffrn_measured_fraction_theta_max  0.817
_diffrn_measurement_details
;
List of Runs (angles in degrees, time in seconds):

  # Type    Start    End  Width  t~exp~   \w     \q     \k     \f   Frames
--------------------------------------------------------------------------
  1  \w      2.00  56.00   0.50   32.81    --   11.29  36.00 128.00  108
;
_diffrn_measurement_device         'four-circle diffractometer'
_diffrn_measurement_device_type    'ROD, Synergy Custom system, Pilatus 200K'
_diffrn_measurement_method         '\w scans'
_diffrn_measurement_specimen_support  'Mitegen 50um'
_diffrn_orient_matrix_type        
 'CrysAlisPro convention (1999,Acta A55,543-557)'
_diffrn_orient_matrix_UB_11        -0.0013720000
_diffrn_orient_matrix_UB_12        -0.0105919000
_diffrn_orient_matrix_UB_13        -0.0339679000
_diffrn_orient_matrix_UB_21        -0.0330037000
_diffrn_orient_matrix_UB_22        -0.0123589000
_diffrn_orient_matrix_UB_23        0.0051782000
_diffrn_orient_matrix_UB_31        -0.0133419000
_diffrn_orient_matrix_UB_32        0.0316911000
_diffrn_orient_matrix_UB_33        -0.0093205000
_diffrn_oxdiff_digest_frames
;
0146fe26d4e4d62c60e640b82889a34190000255bce
;
_diffrn_oxdiff_digest_hkl
;
01e82df7ace1101f60aeb6995c9a2510afcec7
;
_diffrn_radiation_monochromator    mirror
_diffrn_radiation_probe            x-ray
_diffrn_radiation_type             MoK\a
_diffrn_radiation_wavelength       0.71073
_diffrn_source                     'Rotating-anode X-ray tube'
_diffrn_source_type                'Rigaku (Mo) X-ray Source'
_reflns_Friedel_coverage           0.000
_reflns_Friedel_fraction_full      .
_reflns_Friedel_fraction_max       .
_reflns_number_gt                  1570
_reflns_number_total               2594
_reflns_odcompleteness_completeness  99.26
_reflns_odcompleteness_iscentric   1
_reflns_odcompleteness_theta       25.01
_reflns_special_details
;
 Reflections were merged by SHELXL according to the crystal
 class for the calculation of statistics and refinement.
 
 _reflns_Friedel_fraction is defined as the number of unique
 Friedel pairs measured divided by the number that would be
 possible theoretically, ignoring centric projections and
 systematic absences.
;
_reflns_threshold_expression       'I > 2\s(I)'
_computing_cell_refinement         'CrysAlisPro 1.171.40.39a (Rigaku OD, 2019)'
_computing_data_collection         'CrysAlisPro 1.171.40.39a (Rigaku OD, 2019)'
_computing_data_reduction          'CrysAlisPro 1.171.40.39a (Rigaku OD, 2019)'
_computing_molecular_graphics      'Olex2 (Dolomanov et al., 2009)'
_computing_publication_material    'Olex2 (Dolomanov et al., 2009)'
_computing_structure_refinement    'ShelXL (Sheldrick, 2015)'
_computing_structure_solution      'ShelXD (Sheldrick, 2008)'
_refine_diff_density_max           0.521
_refine_diff_density_min           -0.309
_refine_diff_density_rms           0.061
_refine_ls_extinction_coef         .
_refine_ls_extinction_method       none
_refine_ls_goodness_of_fit_ref     1.093
_refine_ls_hydrogen_treatment      constr
_refine_ls_matrix_type             full
_refine_ls_number_parameters       194
_refine_ls_number_reflns           2594
_refine_ls_number_restraints       28
_refine_ls_R_factor_all            0.1252
_refine_ls_R_factor_gt             0.0733
_refine_ls_restrained_S_all        1.105
_refine_ls_shift/su_max            0.000
_refine_ls_shift/su_mean           0.000
_refine_ls_structure_factor_coef   Fsqd
_refine_ls_weighting_details      
 'w=1/[\s^2^(Fo^2^)+(0.1366P)^2^+0.3202P] where P=(Fo^2^+2Fc^2^)/3'
_refine_ls_weighting_scheme        calc
_refine_ls_wR_factor_gt            0.2041
_refine_ls_wR_factor_ref           0.2378
_refine_special_details            ?
_olex2_refinement_description
;
1. Fixed Uiso
 At 1.2 times of:
  All C(H) groups, All C(H,H) groups
 At 1.5 times of:
  All C(H,H,H) groups
2. Restrained distances
 C14-C15 = C15-C16 = C16-C17 = C17-C18
 1.54 with sigma of 0.02
 C14-C16 = C16-C18 = C15-C17
 2.54 with sigma of 0.02
3. Rigid body (RIGU) restrains
 C14, C15, C16, C17, C18
 with sigma for 1-2 distances of 0.0007 and sigma for 1-3 distances of 0.0007
4. Others
 Fixed Sof: C14(0.33333) H14A(0.33333) H14B(0.33333) H14C(0.33333)
 C15(0.33333) H15A(0.33333) H15B(0.33333) C16(0.33333) H16A(0.33333)
 H16B(0.33333) C17(0.33333) H17A(0.33333) H17B(0.33333) C18(0.33333)
 H18A(0.33333) H18B(0.33333) H18C(0.33333)
5.a Secondary CH2 refined with riding coordinates:
 C15(H15A,H15B), C16(H16A,H16B), C17(H17A,H17B)
5.b Me refined with riding coordinates:
 C14(H14A,H14B,H14C), C18(H18A,H18B,H18C)
5.c Aromatic/amide H refined with riding coordinates:
 C4(H4), C6(H6)
5.d Idealised Me refined as rotating group:
 C10(H10A,H10B,H10C), C11(H11A,H11B,H11C), C12(H12A,H12B,H12C), C13(H13A,H13B,
 H13C)
;
_atom_sites_solution_hydrogens     geom
_atom_sites_solution_primary       ?
_atom_sites_solution_secondary     ?
loop_
  _atom_site_label
  _atom_site_type_symbol
  _atom_site_fract_x
  _atom_site_fract_y
  _atom_site_fract_z
  _atom_site_U_iso_or_equiv
  _atom_site_adp_type
  _atom_site_occupancy
  _atom_site_site_symmetry_order
  _atom_site_calc_flag
  _atom_site_refinement_flags_posn
  _atom_site_refinement_flags_adp
  _atom_site_refinement_flags_occupancy
  _atom_site_disorder_assembly
  _atom_site_disorder_group
 C1 C 0.44320(13) 0.98160(13) 0.03851(13) 0.0219(6) Uani 1 1 d . . . . .
 C2 C 0.38420(13) 0.96393(13) 0.07678(12) 0.0211(6) Uani 1 1 d . . . . .
 C3 C 0.36401(13) 1.00335(13) 0.13251(13) 0.0225(7) Uani 1 1 d . . . . .
 C4 C 0.30175(14) 0.99141(14) 0.16213(13) 0.0275(7) Uani 1 1 d . . . . .
 H4 H 0.287980 1.018625 0.198812 0.033 Uiso 1 1 calc R . . . .
 C5 C 0.25920(13) 0.94090(14) 0.13965(14) 0.0269(7) Uani 1 1 d . . . . .
 C6 C 0.28185(13) 0.89897(13) 0.08852(13) 0.0260(7) Uani 1 1 d . . . . .
 H6 H 0.254233 0.862696 0.074461 0.031 Uiso 1 1 calc R . . . .
 C7 C 0.34365(13) 0.90850(13) 0.05733(13) 0.0235(7) Uani 1 1 d . . . . .
 B1 B 0.18657(17) 0.93421(16) 0.16732(16) 0.0288(8) Uani 1 1 d . . . . .
 O1 O 0.16083(10) 0.97340(10) 0.21657(11) 0.0379(6) Uani 1 1 d . . . . .
 C8 C 0.08849(15) 0.96123(17) 0.21899(17) 0.0427(9) Uani 1 1 d . . . . .
 C9 C 0.08297(15) 0.88990(17) 0.18728(16) 0.0419(9) Uani 1 1 d . . . . .
 O2 O 0.14158(10) 0.88895(10) 0.14243(10) 0.0373(6) Uani 1 1 d . . . . .
 C10 C 0.05521(18) 1.0145(2) 0.1761(2) 0.0637(12) Uani 1 1 d . . . . .
 H10A H 0.068432 1.059118 0.192156 0.096 Uiso 1 1 calc GR . . . .
 H10B H 0.006314 1.009828 0.179123 0.096 Uiso 1 1 calc GR . . . .
 H10C H 0.069346 1.009080 0.129281 0.096 Uiso 1 1 calc GR . . . .
 C11 C 0.06551(17) 0.9643(2) 0.29181(19) 0.0604(11) Uani 1 1 d . . . . .
 H11A H 0.092408 0.933165 0.318821 0.091 Uiso 1 1 calc GR . . . .
 H11B H 0.018041 0.951589 0.294572 0.091 Uiso 1 1 calc GR . . . .
 H11C H 0.071267 1.010061 0.308922 0.091 Uiso 1 1 calc GR . . . .
 C12 C 0.02088(17) 0.8772(2) 0.1459(2) 0.0615(11) Uani 1 1 d . . . . .
 H12A H 0.017640 0.911129 0.110374 0.092 Uiso 1 1 calc GR . . . .
 H12B H -0.018893 0.879859 0.174759 0.092 Uiso 1 1 calc GR . . . .
 H12C H 0.023514 0.832452 0.125646 0.092 Uiso 1 1 calc GR . . . .
 C13 C 0.09320(18) 0.83412(17) 0.23570(19) 0.0537(10) Uani 1 1 d . . . . .
 H13A H 0.098257 0.791782 0.211120 0.081 Uiso 1 1 calc GR . . . .
 H13B H 0.054321 0.831113 0.265715 0.081 Uiso 1 1 calc GR . . . .
 H13C H 0.133774 0.842638 0.262210 0.081 Uiso 1 1 calc GR . . . .
 C14 C 0.1889(6) 0.7115(6) 0.1109(6) 0.059(3) Uani 0.3333 1 d D U P A -1
 H14A H 0.169693 0.674943 0.084141 0.089 Uiso 0.3333 1 calc R . P A -1
 H14B H 0.155981 0.726334 0.144381 0.089 Uiso 0.3333 1 calc R . P A -1
 H14C H 0.200332 0.749183 0.081382 0.089 Uiso 0.3333 1 calc R . P A -1
 C15 C 0.2495(10) 0.6878(10) 0.1449(9) 0.093(6) Uani 0.3333 1 d D U P A -1
 H15A H 0.280756 0.671287 0.110025 0.112 Uiso 0.3333 1 calc R . P A -1
 H15B H 0.236646 0.648563 0.172684 0.112 Uiso 0.3333 1 calc R . P A -1
 C16 C 0.2890(11) 0.7368(8) 0.1905(9) 0.139(7) Uani 0.3333 1 d D U P A -1
 H16A H 0.271605 0.783097 0.185312 0.166 Uiso 0.3333 1 calc R . P A -1
 H16B H 0.337207 0.736532 0.178528 0.166 Uiso 0.3333 1 calc R . P A -1
 C17 C 0.2791(10) 0.7121(7) 0.2646(7) 0.102(5) Uani 0.3333 1 d D U P A -1
 H17A H 0.304480 0.742139 0.294981 0.122 Uiso 0.3333 1 calc R . P A -1
 H17B H 0.230934 0.715981 0.276414 0.122 Uiso 0.3333 1 calc R . P A -1
 C18 C 0.3012(8) 0.6410(7) 0.2769(7) 0.072(4) Uani 0.3333 1 d D U P A -1
 H18A H 0.293499 0.629336 0.324030 0.108 Uiso 0.3333 1 calc R . P A -1
 H18B H 0.275521 0.610618 0.247976 0.108 Uiso 0.3333 1 calc R . P A -1
 H18C H 0.349180 0.636817 0.266571 0.108 Uiso 0.3333 1 calc R . P A -1

loop_
  _atom_site_aniso_label
  _atom_site_aniso_U_11
  _atom_site_aniso_U_22
  _atom_site_aniso_U_33
  _atom_site_aniso_U_23
  _atom_site_aniso_U_13
  _atom_site_aniso_U_12
 C1 0.0226(15) 0.0197(14) 0.0234(15) 0.0013(10) -0.0019(11) 0.0000(10)
 C2 0.0217(14) 0.0200(15) 0.0217(14) 0.0024(11) 0.0011(11) -0.0007(11)
 C3 0.0234(15) 0.0236(15) 0.0205(14) 0.0014(11) -0.0004(11) -0.0009(11)
 C4 0.0281(16) 0.0294(16) 0.0249(16) -0.0028(12) 0.0028(12) -0.0005(12)
 C5 0.0250(15) 0.0275(16) 0.0282(16) 0.0015(12) 0.0011(12) -0.0011(12)
 C6 0.0223(15) 0.0259(15) 0.0298(16) -0.0024(12) 0.0007(12) -0.0027(12)
 C7 0.0247(15) 0.0248(15) 0.0212(14) -0.0004(11) -0.0009(11) 0.0015(11)
 B1 0.0327(19) 0.0254(18) 0.0282(19) 0.0014(14) 0.0015(14) -0.0015(14)
 O1 0.0297(12) 0.0386(13) 0.0454(14) -0.0095(10) 0.0089(9) -0.0015(9)
 C8 0.0278(18) 0.049(2) 0.051(2) -0.0094(16) 0.0118(15) -0.0003(15)
 C9 0.0265(17) 0.057(2) 0.042(2) -0.0065(16) 0.0129(14) -0.0082(15)
 O2 0.0258(12) 0.0450(13) 0.0410(13) -0.0088(10) 0.0064(9) -0.0066(9)
 C10 0.037(2) 0.063(3) 0.091(3) 0.008(2) 0.003(2) 0.0190(18)
 C11 0.042(2) 0.077(3) 0.062(3) -0.032(2) 0.0231(18) -0.0127(19)
 C12 0.033(2) 0.090(3) 0.061(2) -0.016(2) 0.0023(17) -0.0161(19)
 C13 0.044(2) 0.045(2) 0.072(3) 0.0048(19) 0.0157(18) -0.0052(16)
 C14 0.099(9) 0.033(6) 0.047(7) 0.016(5) 0.024(5) 0.006(6)
 C15 0.131(12) 0.067(9) 0.082(8) -0.010(7) -0.024(8) 0.015(8)
 C16 0.184(16) 0.125(9) 0.107(8) -0.007(7) -0.031(8) -0.050(11)
 C17 0.129(12) 0.081(7) 0.096(7) -0.035(6) -0.026(8) -0.036(7)
 C18 0.068(11) 0.077(7) 0.073(10) -0.042(6) 0.000(8) -0.046(7)

_geom_special_details
;
 All esds (except the esd in the dihedral angle between two l.s. planes)
 are estimated using the full covariance matrix.  The cell esds are taken
 into account individually in the estimation of esds in distances, angles
 and torsion angles; correlations between esds in cell parameters are only
 used when they are defined by crystal symmetry.  An approximate (isotropic)
 treatment of cell esds is used for estimating esds involving l.s. planes.
;
loop_
  _geom_bond_atom_site_label_1
  _geom_bond_atom_site_label_2
  _geom_bond_distance
  _geom_bond_site_symmetry_2
  _geom_bond_publ_flag
 C1 C1 1.415(2) 17_664 ?
 C1 C1 1.415(2) 16_566 ?
 C1 C2 1.444(3) . ?
 C2 C3 1.418(4) . ?
 C2 C7 1.422(4) . ?
 C3 C4 1.394(4) . ?
 C3 C7 1.472(4) 16_566 ?
 C4 C5 1.389(4) . ?
 C5 C6 1.392(4) . ?
 C5 B1 1.554(4) . ?
 C6 C7 1.391(4) . ?
 B1 O1 1.354(4) . ?
 B1 O2 1.364(4) . ?
 O1 C8 1.462(4) . ?
 C8 C9 1.558(5) . ?
 C8 C10 1.515(5) . ?
 C8 C11 1.522(5) . ?
 C9 O2 1.470(4) . ?
 C9 C12 1.507(5) . ?
 C9 C13 1.485(5) . ?
 C14 C15 1.462(15) . ?
 C15 C16 1.548(16) . ?
 C16 C17 1.568(14) . ?
 C17 C18 1.502(15) . ?

loop_
  _geom_angle_atom_site_label_1
  _geom_angle_atom_site_label_2
  _geom_angle_atom_site_label_3
  _geom_angle
  _geom_angle_site_symmetry_1
  _geom_angle_site_symmetry_3
  _geom_angle_publ_flag
 C1 C1 C1 120.004(2) 17_664 16_566 ?
 C1 C1 C2 119.9(2) 16_566 . ?
 C1 C1 C2 120.0(2) 17_664 . ?
 C3 C2 C1 120.6(2) . . ?
 C3 C2 C7 118.8(2) . . ?
 C7 C2 C1 120.5(2) . . ?
 C2 C3 C7 119.1(2) . 16_566 ?
 C4 C3 C2 119.3(2) . . ?
 C4 C3 C7 121.6(2) . 16_566 ?
 C5 C4 C3 122.0(3) . . ?
 C4 C5 C6 118.2(3) . . ?
 C4 C5 B1 121.0(2) . . ?
 C6 C5 B1 120.6(2) . . ?
 C7 C6 C5 122.1(2) . . ?
 C2 C7 C3 118.9(2) . 17_664 ?
 C6 C7 C2 119.1(2) . . ?
 C6 C7 C3 122.0(2) . 17_664 ?
 O1 B1 C5 124.0(3) . . ?
 O1 B1 O2 113.3(3) . . ?
 O2 B1 C5 122.6(3) . . ?
 B1 O1 C8 107.5(2) . . ?
 O1 C8 C9 102.0(2) . . ?
 O1 C8 C10 107.2(3) . . ?
 O1 C8 C11 108.7(3) . . ?
 C10 C8 C9 112.3(3) . . ?
 C10 C8 C11 112.2(3) . . ?
 C11 C8 C9 113.7(3) . . ?
 O2 C9 C8 101.7(2) . . ?
 O2 C9 C12 108.5(3) . . ?
 O2 C9 C13 106.0(3) . . ?
 C12 C9 C8 115.6(3) . . ?
 C13 C9 C8 114.1(3) . . ?
 C13 C9 C12 110.0(3) . . ?
 B1 O2 C9 107.0(2) . . ?
 C14 C15 C16 119.2(15) . . ?
 C15 C16 C17 106.8(12) . . ?
 C18 C17 C16 114.3(12) . . ?

_shelx_res_file
;
TITL b10hbc_trcepen
    b10hbc_trcepen.res
    created by SHELXL-2018/3 at 15:50:49 on 28-Jan-2020
REM Yadorkari-X generated
REM SPGR Pa-3 cubic
CELL 0.71073 19.9143 19.9143 19.9143 90 90 90
ZERR 4 0.0008 0.0008 0.0008 0 0 0
LATT 1
SYMM +Z,+X,+Y
SYMM +Y,+Z,+X
SYMM 0.5-Y,-Z,0.5+X
SYMM 0.5+Z,0.5-X,-Y
SYMM -Y,0.5+Z,0.5-X
SYMM 0.5-Z,-X,0.5+Y
SYMM -Z,0.5+X,0.5-Y
SYMM 0.5+Y,0.5-Z,-X
SYMM 0.5-X,-Y,0.5+Z
SYMM 0.5+X,0.5-Y,-Z
SYMM -X,0.5+Y,0.5-Z
SFAC C H B O
UNIT 352 432 24 48
DFIX 1.54 C14 C15 C15 C16 C16 C17 C17 C18
DFIX 2.54 C14 C16 C16 C18 C15 C17
RIGU 0.0007 0.0007 C14 C15 C16 C17 C18

L.S. 10
PLAN  -10
TEMP -150
fmap 2
acta 50
MERG 2
REM <olex2.extras>
REM <HklSrc "%./B10HBC_TrCEpen.hkl">
REM </olex2.extras>

WGHT    0.136600    0.320200
FVAR       0.11146
C1    1    0.443197    0.981597    0.038509    11.00000    0.02264    0.01966 =
         0.02336    0.00135   -0.00193    0.00001
C2    1    0.384199    0.963929    0.076776    11.00000    0.02169    0.02002 =
         0.02165    0.00235    0.00112   -0.00066
C3    1    0.364010    1.003350    0.132508    11.00000    0.02342    0.02364 =
         0.02049    0.00142   -0.00044   -0.00091
C4    1    0.301747    0.991406    0.162133    11.00000    0.02807    0.02941 =
         0.02490   -0.00275    0.00280   -0.00055
AFIX  43
H4    2    0.287980    1.018625    0.198812    11.00000   -1.20000
AFIX   0
C5    1    0.259205    0.940903    0.139653    11.00000    0.02504    0.02750 =
         0.02817    0.00149    0.00113   -0.00109
C6    1    0.281847    0.898968    0.088516    11.00000    0.02234    0.02592 =
         0.02979   -0.00238    0.00073   -0.00273
AFIX  43
H6    2    0.254233    0.862696    0.074461    11.00000   -1.20000
AFIX   0
C7    1    0.343646    0.908496    0.057334    11.00000    0.02468    0.02477 =
         0.02116   -0.00036   -0.00095    0.00152
B1    3    0.186565    0.934207    0.167324    11.00000    0.03270    0.02542 =
         0.02818    0.00138    0.00147   -0.00149
O1    4    0.160830    0.973395    0.216572    11.00000    0.02971    0.03859 =
         0.04539   -0.00946    0.00888   -0.00147
C8    1    0.088492    0.961229    0.218995    11.00000    0.02783    0.04889 =
         0.05144   -0.00935    0.01178   -0.00029
C9    1    0.082974    0.889896    0.187283    11.00000    0.02651    0.05702 =
         0.04208   -0.00649    0.01293   -0.00824
O2    4    0.141580    0.888947    0.142433    11.00000    0.02579    0.04495 =
         0.04103   -0.00883    0.00635   -0.00664
C10   1    0.055207    1.014518    0.176102    11.00000    0.03721    0.06274 =
         0.09106    0.00764    0.00274    0.01903
AFIX 137
H10A  2    0.068432    1.059118    0.192156    11.00000   -1.50000
H10B  2    0.006314    1.009828    0.179123    11.00000   -1.50000
H10C  2    0.069346    1.009080    0.129281    11.00000   -1.50000
AFIX   0
C11   1    0.065506    0.964283    0.291808    11.00000    0.04187    0.07690 =
         0.06232   -0.03158    0.02308   -0.01269
AFIX 137
H11A  2    0.092408    0.933165    0.318821    11.00000   -1.50000
H11B  2    0.018041    0.951589    0.294572    11.00000   -1.50000
H11C  2    0.071267    1.010061    0.308922    11.00000   -1.50000
AFIX   0
C12   1    0.020878    0.877226    0.145896    11.00000    0.03336    0.09026 =
         0.06086   -0.01644    0.00231   -0.01609
AFIX 137
H12A  2    0.017640    0.911129    0.110374    11.00000   -1.50000
H12B  2   -0.018893    0.879859    0.174759    11.00000   -1.50000
H12C  2    0.023514    0.832452    0.125646    11.00000   -1.50000
AFIX   0
C13   1    0.093201    0.834115    0.235698    11.00000    0.04387    0.04544 =
         0.07176    0.00483    0.01573   -0.00523
AFIX 137
H13A  2    0.098257    0.791782    0.211120    11.00000   -1.50000
H13B  2    0.054321    0.831113    0.265715    11.00000   -1.50000
H13C  2    0.133774    0.842638    0.262210    11.00000   -1.50000
AFIX   0

PART -1
C14   1    0.188868    0.711517    0.110905    10.33333    0.09870    0.03292 =
         0.04680    0.01613    0.02350    0.00571
AFIX  33
H14A  2    0.169693    0.674943    0.084141    10.33333   -1.50000
H14B  2    0.155981    0.726334    0.144381    10.33333   -1.50000
H14C  2    0.200332    0.749183    0.081382    10.33333   -1.50000
AFIX   0
C15   1    0.249452    0.687780    0.144945    10.33333    0.13118    0.06674 =
         0.08203   -0.01017   -0.02419    0.01527
AFIX  23
H15A  2    0.280756    0.671287    0.110025    10.33333   -1.20000
H15B  2    0.236646    0.648563    0.172684    10.33333   -1.20000
AFIX   0
C16   1    0.288971    0.736811    0.190549    10.33333    0.18374    0.12510 =
         0.10720   -0.00745   -0.03149   -0.04975
AFIX  23
H16A  2    0.271605    0.783097    0.185312    10.33333   -1.20000
H16B  2    0.337207    0.736532    0.178528    10.33333   -1.20000
AFIX   0
C17   1    0.279070    0.712072    0.264622    10.33333    0.12921    0.08074 =
         0.09572   -0.03534   -0.02556   -0.03615
AFIX  23
H17A  2    0.304480    0.742139    0.294981    10.33333   -1.20000
H17B  2    0.230934    0.715981    0.276414    10.33333   -1.20000
AFIX   0
C18   1    0.301244    0.641041    0.276863    10.33333    0.06763    0.07659 =
         0.07266   -0.04220    0.00010   -0.04600
AFIX  33
H18A  2    0.293499    0.629336    0.324030    10.33333   -1.50000
H18B  2    0.275521    0.610618    0.247976    10.33333   -1.50000
H18C  2    0.349180    0.636817    0.266571    10.33333   -1.50000
AFIX   0
HKLF 4 1 1 0 0 0 0 1 0 -1 0


REM  b10hbc_trcepen
REM wR2 = 0.2378, GooF = S = 1.093, Restrained GooF = 1.105 for all data
REM R1 = 0.0733 for 1570 Fo > 4sig(Fo) and 0.1252 for all 2594 data
REM 194 parameters refined using 28 restraints

END

WGHT      0.1366      0.3202

REM Highest difference peak  0.521,  deepest hole -0.309,  1-sigma level  0.061
Q1    1   0.2990  0.6787  0.1260  11.00000  0.05    0.52
Q2    1   0.2276  0.6933  0.1929  11.00000  0.05    0.40
Q3    1   0.3071  0.6929  0.1929  10.33333  0.05    0.33
Q4    1   0.7461  0.0330  0.1245  11.00000  0.05    0.33
Q5    1   0.0442  0.9616  0.1694  11.00000  0.05    0.32
Q6    1   0.0637  0.9303  0.3197  11.00000  0.05    0.28
Q7    1   0.1596  0.6826  0.1228  11.00000  0.05    0.27
Q8    1   0.2362  0.6811  0.1634  11.00000  0.05    0.26
Q9    1   0.0754  0.9223  0.3045  11.00000  0.05    0.24
Q10   1   0.4995  1.0467  0.0521  11.00000  0.05    0.24
;
_shelx_res_checksum                35935
_shelx_hkl_file
;
   2   0   0 20.7596 1.03576   1
  -2   0   0 22.1050 1.04179   1
  -2   0   1 0.36140 0.15121   1
   2   0  -1 0.09017 0.13896   1
   2   1   0-0.01693 0.12958   1
  -2   1   0 0.01677 0.12718   1
   2   1  -1 14.3304 0.73079   1
  -2   1   1 13.8917 0.73411   1
  -2   2   0 29.7933 1.38827   1
   2   2   0 28.8316 1.38592   1
  -2   2   1 475.897 21.1536   1
   2   2  -1 491.352 21.1518   1
   3   0   0 0.05103 0.19714   1
  -3   0   0 0.27408 0.23715   1
   3   0  -1 0.28531 0.21766   1
  -3   0   1 0.12798 0.19789   1
   3   0   1 0.26747 0.22865   1
  -2  -3   0 0.09722 0.17581   1
   2  -3   0-0.26724 0.18284   1
   2   3   0-0.20097 0.19971   1
  -3   0   2 0.11307 0.29964   1
  -2   3   0 0.13504 0.18438   1
   3   1   0-0.07670 0.21109   1
  -3   1   0 0.17524 0.24168   1
   3   1  -1 271.045 12.0389   1
   3   1   1 268.405 12.0395   1
  -3   1   1 279.294 12.0393   1
   2   3   1 1111.68 49.5319   1
  -2   3   1 1114.40 49.5278   1
   2  -3   1 1144.78 49.5321   1
  -3   1   2 1130.53 49.5923   1
  -2  -3   1 1174.39 49.5227   1
   3   2   0 66.3158 3.07713   1
  -3   2   0 67.5654 3.07829   1
   3   2   1 27.2595 1.39239   1
  -3   2   1 28.3700 1.39951   1
   3   2  -1 28.4871 1.39635   1
  -3   2   2 1131.12 49.3836   1
   3   3   0 0.07622 0.21793   1
  -3  -3   0 0.26826 0.24478   1
  -3   3   0 0.05053 0.22816   1
   3  -3   0 0.32770 0.22467   1
   3  -3   1 0.50644 0.23072   1
   3   3  -1 0.33900 0.23671   1
   3  -3  -1 0.41335 0.25063   1
  -3   3   1-0.02599 0.23967   1
   3   3   1 0.40289 0.23820   1
  -3  -3   1 0.65367 0.25671   1
  -3   3   2 76.2119 3.56347   1
  -3  -3   2 79.1297 3.56631   1
  -4   0   0 146.644 6.44349   1
   4   0   0 139.415 6.44602   1
   4   0  -1 1781.81 77.9531   1
  -4   0  -1 1794.92 77.9540   1
   4   0   1 1787.24 77.9573   1
  -4   0   1 1784.70 77.9496   1
   2   4   0 14.4246 0.77897   1
  -2  -4   0 15.9907 0.78206   1
   2  -4   0 16.7687 0.79130   1
  -2   4   0 15.2643 0.78754   1
   4   0  -2 14.5708 0.89244   1
  -4   0   2 14.0428 0.92679   1
  -3  -4   0 310.640 13.1376   1
  -4   0   3 288.171 13.2233   1
   3  -4   0 309.847 13.1435   1
   3   4   0 289.450 13.1347   1
  -3   4   0 290.883 13.1353   1
   4   1   0 0.03426 0.27727   1
  -4   1   0 0.16640 0.29846   1
   4   1  -1 94.6205 4.37839   1
  -4   1   1 95.9407 4.38158   1
  -4   1  -1 94.4183 4.37817   1
   4   1   1 97.3420 4.38878   1
   4   1  -2 106.313 4.91401   1
   2   4   1 104.256 4.80130   1
   2  -4   1 110.279 4.80912   1
  -4   1   2 105.615 4.91182   1
  -2  -4   1 112.139 4.80198   1
  -2   4   1 105.997 4.80224   1
  -3   4   1 83.3402 3.86777   1
  -3  -4   1 86.4604 3.86612   1
   3  -4  -1 86.2379 3.86586   1
  -4   1   3 87.5326 3.96258   1
   3   4   1 83.6539 3.86854   1
   3   4  -1 80.8646 3.86027   1
   3  -4   1 88.3038 3.87647   1
  -4   2   0 2.54545 0.37087   1
   4   2   0 2.05407 0.32627   1
   4   2  -1 129.216 5.92149   1
   4   2   1 131.204 5.92601   1
  -4   2  -1 132.159 5.92712   1
  -4   2   1 131.782 5.92621   1
  -4   2   2 264.409 11.8031   1
   4   2   2 267.895 11.8170   1
  -4   2   3 83.2340 3.96382   1
  -3  -4   2 87.4326 3.90458   1
  -3   4   2 84.9690 3.90758   1
  -4  -3   0-0.19496 0.28552   1
   4   3   0-0.03411 0.27605   1
  -4   3   0-0.03360 0.27629   1
   4  -3   0 0.16819 0.26665   1
   4   3  -1 117.916 5.65846   1
   4   3   1 118.980 5.66904   1
  -4  -3  -1 134.719 5.67848   1
  -4   3  -1 122.061 5.66971   1
   4  -3   1 128.982 5.67326   1
  -4   3   1 126.342 5.67039   1
   4  -3  -1 121.797 5.65835   1
  -4  -3   1 132.146 5.66995   1
  -4   3   2 22.6204 1.26308   1
  -4  -3   2 23.7955 1.25503   1
   4   3   2 22.4440 1.25696   1
   4  -3   2 23.9406 1.26838   1
  -4   3   3 706.672 31.4952   1
  -4  -3   3 729.874 31.4926   1
   4   4   0 17.0811 0.94047   1
  -4   4   0 15.6068 0.93530   1
  -4  -4   0 17.0470 0.93453   1
   4  -4   0 15.7008 0.92212   1
  -4   4   1 166.456 7.63628   1
   4   4   1 165.699 7.63657   1
   4  -4  -1 177.468 7.64078   1
   4  -4   1 171.624 7.64546   1
  -4  -4   1 175.489 7.63680   1
   4   4  -1 166.355 7.63642   1
   4  -4   2 2.20563 0.32676   1
  -4  -4   2 2.81069 0.40056   1
  -4   4   2 1.30036 0.35877   1
   4   4   2 1.77036 0.33280   1
  -4   4   3 180.459 8.38273   1
  -4  -4   3 193.681 8.38828   1
   5   0   0-0.17127 0.26521   1
  -5   0   0-0.12400 0.32909   1
   5   0  -1-0.25695 0.32926   1
  -5   0  -1-0.29777 0.36067   1
  -5   0   1-0.04201 0.35359   1
   5   0   1 0.78305 0.32684   1
  -5   0   2-0.08746 0.31753   1
   5   0   2 0.13947 0.26713   1
   5   0  -2 0.31033 0.32027   1
   2   5   0-0.24133 0.16974   1
  -2  -5   0 0.10969 0.15680   1
   2  -5   0-0.08031 0.14403   1
   3  -5   0-0.02448 0.18738   1
  -5   0   3 0.42040 0.40476   1
   3   5   0 0.14805 0.21230   1
  -3  -5   0-0.16866 0.22789   1
  -3   5   0-0.12764 0.21159   1
  -5   0   4-0.35195 0.40526   1
  -4   5   0 0.03413 0.26943   1
   4   5   0 0.10082 0.22743   1
   4  -5   0 0.13289 0.27321   1
  -4  -5   0 0.06476 0.27252   1
  -5   1   0-0.12468 0.31669   1
   5   1   0-0.12878 0.29391   1
  -5   1  -1 1.49649 0.36502   1
   5   1   1 2.05094 0.33788   1
   5   1  -1 2.23329 0.36252   1
  -5   1   1 1.65247 0.40901   1
   2   5   1 45.9483 2.01099   1
  -5   1   2 39.2588 2.14926   1
   5   1   2 41.8187 2.17436   1
   2  -5   1 44.5444 2.00859   1
  -2   5   1 41.3320 2.00430   1
  -2  -5   1 43.9497 2.00323   1
   5   1  -2 44.2229 2.17873   1
  -3  -5   1 1.37659 0.27753   1
   3   5   1 1.41083 0.24713   1
   3  -5   1 1.07849 0.22716   1
  -5   1   3 1.27069 0.39534   1
  -3   5   1 1.09328 0.25358   1
   3  -5  -1 1.17803 0.24868   1
   3   5  -1 1.41338 0.24416   1
  -4   5   1 26.7099 1.38378   1
   4  -5   1 24.4851 1.37149   1
   4  -5  -1 24.5270 1.35925   1
   4   5   1 27.0154 1.38407   1
   4   5  -1 25.9422 1.37880   1
  -4  -5   1 31.0054 1.40407   1
  -5   1   4 26.9130 1.48824   1
  -5   2   0 9.68548 0.71992   1
   5   2   0 10.1875 0.71202   1
  -5   2   1 1.53703 0.36040   1
   5   2   1 1.83891 0.37188   1
  -5   2  -1 1.79793 0.37325   1
   5   2  -1 2.36309 0.38746   1
   5   2  -2 25.1459 1.36099   1
   5   2   2 24.4579 1.36680   1
  -5   2   2 24.3201 1.35926   1
  -3   5   2 162.414 7.44119   1
  -5   2   3 166.753 7.55627   1
  -3  -5   2 171.197 7.44251   1
   4   5   2-0.15419 0.24364   1
  -5   2   4-0.15103 0.33873   1
   4  -5   2-0.15186 0.26863   1
  -4   5   2 0.03703 0.28852   1
  -4  -5   2-0.03532 0.30713   1
  -5  -3   0 0.16229 0.32974   1
  -5   3   0 0.20958 0.33370   1
   5  -3   0-0.29570 0.29891   1
   5   3   0-0.29986 0.31575   1
  -5   3   1 32.1593 1.70338   1
  -5   3  -1 35.0491 1.71961   1
   5   3   1 32.1778 1.69958   1
  -5  -3  -1 35.4334 1.71720   1
   5   3  -1 33.3447 1.70535   1
   5  -3  -1 30.7031 1.69349   1
  -5  -3   1 33.0927 1.70612   1
   5  -3   1 30.7103 1.69759   1
   5  -3  -2 15.2032 1.01594   1
   5   3  -2 18.3365 1.04165   1
   5   3   2 19.8888 1.07331   1
   5  -3   2 15.7653 1.02318   1
  -5   3   2 15.2667 1.01248   1
  -5  -3   2 17.7333 1.04291   1
  -5  -3   3 188.063 8.42549   1
  -5   3   3 185.376 8.43182   1
  -4   5   3 379.903 17.3868   1
  -4  -5   3 404.851 17.3895   1
  -5   3   4 384.217 17.4550   1
  -5  -3   4 408.607 17.4643   1
  -5  -4   0 71.9216 3.33447   1
   5  -4   0 72.3305 3.34615   1
   5   4   0 67.5645 3.32849   1
  -5   4   0 70.3055 3.34649   1
  -5   4   1 67.7468 3.17879   1
   5   4  -1 67.5725 3.16327   1
   5   4   1 69.5676 3.17823   1
  -5   4  -1 66.6325 3.18026   1
   5  -4   1 61.7185 3.16360   1
  -5  -4  -1 70.3338 3.17499   1
   5  -4  -1 61.8489 3.16189   1
  -5  -4   1 67.2061 3.16770   1
   5   4   2 8.23260 0.63132   1
   5   4  -2 8.82690 0.65170   1
  -5   4   2 8.42208 0.66733   1
  -5  -4   2 9.28132 0.67448   1
   5  -4   2 7.01590 0.63442   1
   5  -4  -2 6.71277 0.62604   1
  -5   4   3 5.66447 0.57234   1
  -5  -4   3 6.29027 0.61570   1
  -5  -4   4 92.5359 4.04922   1
  -5   4   4 78.7556 4.02187   1
  -5  -5   0 0.04054 0.30747   1
   5   5   0 0.38312 0.29798   1
   5  -5   0 0.12565 0.28674   1
  -5   5   0-0.21356 0.32244   1
   5   5  -1 2.67817 0.37703   1
  -5  -5   1 2.78636 0.41500   1
   5  -5   1 2.88514 0.42059   1
   5  -5  -1 1.93517 0.37824   1
  -5   5   1 3.50210 0.45067   1
   5   5   1 2.82430 0.39633   1
  -5   5   2 170.517 7.78727   1
  -5  -5   2 177.200 7.77690   1
   5  -5  -2 168.992 7.79019   1
   5   5   2 181.404 7.80991   1
   5  -5   2 164.864 7.78068   1
   5  -5   3 0.54552 0.31982   1
   5   5   3 0.15132 0.32318   1
  -5   5   3-0.09568 0.37617   1
  -5  -5   3 0.35782 0.35172   1
  -5   5   4 56.5025 2.81876   1
  -5  -5   4 57.7837 2.80708   1
  -6   0   0 74.6036 3.50069   1
   6   0   0 71.4642 3.50304   1
  -6   0  -1 0.05068 0.36077   1
   6   0   1 0.57514 0.31725   1
   6   0  -1 0.40919 0.27464   1
  -6   0   1 0.20205 0.33204   1
   6   0  -2 60.6763 2.85302   1
   2  -6   0 58.7069 2.60664   1
   6   0   2 57.0216 2.84395   1
  -6   0   2 55.9722 2.83559   1
  -2  -6   0 58.2668 2.60416   1
   2   6   0 55.6087 2.60025   1
  -6   0   3 386.217 17.5692   1
   6   0   3 389.100 17.5894   1
  -3  -6   0 409.608 17.3775   1
   3  -6   0 399.087 17.3784   1
  -3   6   0 382.245 17.3800   1
   3   6   0 400.266 17.3820   1
  -6   0   4 72.0183 3.60763   1
   4   6   0 72.3216 3.45571   1
  -4   6   0 70.3712 3.45687   1
   4  -6   0 76.1318 3.46095   1
  -4  -6   0 81.8155 3.46773   1
  -5   6   0 220.324 10.0730   1
   5   6   0 217.671 10.0689   1
   5  -6   0 232.361 10.0708   1
  -6   0   5 222.784 10.1931   1
  -5  -6   0 233.068 10.0711   1
   6   1   0-0.20607 0.35480   1
  -6   1   0-0.24868 0.35760   1
   6   1  -1 62.2810 3.04770   1
  -6   1  -1 62.1026 3.04870   1
  -6   1   1 65.0533 3.06675   1
   6   1   1 61.4216 3.04880   1
  -2  -6   1 5.75367 0.37971   1
   2  -6   1 6.37224 0.39096   1
  -6   1   2 5.39424 0.57367   1
   6   1  -2 6.08185 0.56133   1
   2   6   1 5.38387 0.37918   1
   6   1   2 6.47717 0.58382   1
  -6   1   3 7.98164 0.70880   1
  -3   6   1 6.81281 0.50332   1
   3   6   1 6.40588 0.48033   1
   3  -6   1 8.01390 0.48913   1
   6   1   3 7.61212 0.67321   1
  -3  -6   1 7.31808 0.50412   1
   4   6  -1 8.99229 0.58212   1
  -4  -6   1 8.24224 0.59181   1
   4  -6  -1 8.49017 0.58731   1
   4   6   1 9.18708 0.59409   1
  -4   6   1 6.90250 0.57154   1
  -6   1   4 7.29292 0.70154   1
   4  -6   1 7.59258 0.56133   1
   5   6   1 7.10896 0.59089   1
  -6   1   5 6.95700 0.67678   1
  -5  -6   1 5.95398 0.57922   1
   5   6  -1 7.48703 0.58814   1
  -5   6   1 6.92976 0.58852   1
   5  -6  -1 6.26702 0.55305   1
   5  -6   1 6.84442 0.56095   1
   6   2   0 488.146 21.9352   1
  -6   2   0 505.295 21.9263   1
   6   2   1 1.57819 0.39215   1
   6   2  -1 1.44739 0.40170   1
  -6   2   1 0.50985 0.38204   1
  -6   2  -1 0.66557 0.36877   1
  -6   2   2 4.04527 0.52790   1
  -2   6   2 3.10700 0.31818   1
   6   2   2 4.45782 0.50435   1
  -2  -6   2 3.49296 0.31975   1
   6   2  -2 3.59471 0.46283   1
  -3  -6   2 0.16625 0.24332   1
  -6   2   3 0.33069 0.40060   1
   6   2   3 0.46784 0.34189   1
   3  -6   2 0.63805 0.21229   1
   3   6   2 0.48993 0.24239   1
  -3   6   2 0.32922 0.23390   1
  -4   6   2 0.03713 0.28290   1
  -4  -6   2-0.03483 0.30287   1
   4  -6   2 0.18683 0.23460   1
  -6   2   4 0.52250 0.43414   1
   4   6   2-0.03797 0.24473   1
  -5   6   2 89.8143 4.39302   1
  -6   2   5 97.6926 4.51340   1
  -5  -6   2 97.3313 4.39519   1
   5  -6   2 92.8238 4.38968   1
   5   6   2 96.5790 4.42112   1
  -6  -3   0-0.63356 0.36975   1
  -6   3   0 0.15073 0.34801   1
   6  -3   0-0.55754 0.37554   1
   6   3   0 0.15460 0.34688   1
   6  -3   1 12.8419 0.90100   1
  -6  -3   1 14.7974 0.92739   1
  -6  -3  -1 13.8390 0.91135   1
   6   3   1 13.4032 0.90312   1
   6  -3  -1 11.9638 0.88626   1
   6   3  -1 13.6327 0.90892   1
  -6   3  -1 13.4313 0.91075   1
  -6   3   1 13.5245 0.90683   1
   6   3   2 81.5743 4.04852   1
  -6  -3   2 89.1666 4.05458   1
   6  -3  -2 85.2909 4.04767   1
   6   3  -2 84.6580 4.04507   1
   6  -3   2 86.7971 4.06110   1
  -6   3   2 84.5647 4.04931   1
  -3   6   3 35.7637 1.82377   1
  -6   3   3 35.6442 1.95221   1
  -6  -3   3 40.5008 1.98675   1
   6  -3   3 36.1657 1.96767   1
   6   3   3 37.8985 1.97793   1
  -6   3   4 65.8573 3.23177   1
  -4  -6   3 66.4560 3.11553   1
  -4   6   3 64.3712 3.12062   1
  -6  -3   4 66.6210 3.22453   1
   5   6   3 52.9075 2.70830   1
  -6  -3   5 55.9937 2.78149   1
   5  -6   3 59.0503 2.72553   1
  -5   6   3 50.3676 2.68263   1
  -6   3   5 56.8755 2.79502   1
  -5  -6   3 56.2051 2.70267   1
  -6   4   0 60.6502 3.10219   1
  -6  -4   0 64.4412 3.11018   1
   6   4   0 63.8867 3.12708   1
   6  -4   0 68.2488 3.13455   1
   6  -4  -1 55.2891 2.68873   1
  -6  -4   1 57.2997 2.70134   1
   6  -4   1 53.3526 2.68147   1
  -6   4   1 50.0046 2.66568   1
   6   4  -1 55.0816 2.69740   1
  -6   4  -1 53.4962 2.68699   1
   6   4   1 54.1980 2.70069   1
  -6  -4  -1 56.1736 2.69633   1
   6  -4  -2 0.82672 0.36102   1
   6   4  -2 0.42363 0.31069   1
  -6  -4   2 0.71425 0.41406   1
   6  -4   2 0.92306 0.36014   1
  -6   4   2 0.47895 0.40290   1
   6   4   2 0.93906 0.34107   1
  -6   4   3 18.4848 1.18907   1
   6  -4   3 18.5739 1.18108   1
  -6  -4   3 20.3076 1.20739   1
   6   4   3 19.4878 1.19353   1
  -6   4   4 56.3885 2.83281   1
  -6  -4   4 56.6153 2.82515   1
  -5   6   4 49.0592 2.52640   1
  -5  -6   4 53.6298 2.53958   1
  -6   4   5 47.3716 2.58678   1
  -6  -4   5 52.2925 2.59765   1
   6   5   0-0.10296 0.31877   1
  -6  -5   0-0.24369 0.35920   1
   6  -5   0 0.35297 0.33524   1
  -6   5   0 0.20471 0.35822   1
  -6  -5  -1 0.54737 0.38613   1
  -6   5   1-0.05159 0.37090   1
   6   5   1 0.26428 0.32515   1
   6   5  -1-0.05140 0.30255   1
  -6   5  -1 0.52210 0.38112   1
  -6  -5   1 0.09826 0.36221   1
   6  -5   1 0.25822 0.33511   1
   6  -5  -1 0.50813 0.35773   1
  -6   5   2 14.4269 0.99720   1
   6  -5   2 15.6717 1.00151   1
   6   5   2 15.5172 0.98810   1
   6   5  -2 16.0128 0.98291   1
   6  -5  -2 15.3061 0.99079   1
  -6  -5   2 14.6963 0.99733   1
   6   5   3 7.58163 0.66036   1
   6  -5   3 7.04108 0.67039   1
  -6  -5   3 9.19238 0.72431   1
  -6   5   3 7.49093 0.70790   1
  -6  -5   4 0.22718 0.42678   1
  -6   5   4 0.11940 0.41795   1
  -6   5   5 1.58173 0.51417   1
  -6  -5   5 1.57382 0.47018   1
  -5   6   5 2.32651 0.46620   1
   6   6   0-0.25468 0.31974   1
   6  -6   0 0.09842 0.33303   1
  -6   6   0 0.35631 0.37144   1
  -6  -6   0-0.04796 0.33199   1
   6   6   1 2.86766 0.44499   1
  -6  -6   1 2.62691 0.44981   1
   6   6  -1 1.81712 0.41375   1
  -6   6   1 3.30184 0.48122   1
   6  -6   1 2.98778 0.44065   1
   6  -6  -1 2.55585 0.41417   1
  -6  -6   2 27.8563 1.55192   1
  -6   6   2 28.7839 1.58312   1
   6  -6  -2 28.4331 1.53739   1
   6   6  -2 28.4503 1.54930   1
   6   6   2 26.9340 1.55839   1
   6  -6   2 28.9445 1.56583   1
  -6  -6   3 35.9312 1.86381   1
   6  -6   3 36.2855 1.87680   1
  -6   6   3 32.3687 1.85420   1
   6   6   3 34.3763 1.86378   1
  -6   6   4-0.11626 0.41784   1
  -6  -6   4 0.05612 0.40957   1
   6   6   4 0.43970 0.35512   1
  -6   6   5 35.1483 1.93965   1
  -6  -6   5 34.8673 1.91473   1
  -6   6   6 42.4565 2.27886   1
  -7   0   0 0.11537 0.40815   1
   7   0   0-0.18061 0.32286   1
   7   0   1 0.18417 0.30386   1
  -7   0  -1 0.11669 0.37844   1
   7   0  -1-0.17898 0.34283   1
  -7   0   1 0.23390 0.39343   1
   7   0   2-0.44091 0.37057   1
  -7   0   2 0.05972 0.39944   1
   2  -7   0 0.07331 0.12884   1
   7   0  -2 0.06141 0.34131   1
   2   7   0-0.05670 0.13644   1
  -7   0   3 0.06140 0.45249   1
  -3  -7   0 0.04660 0.19388   1
  -3   7   0 0.04967 0.19689   1
   3  -7   0 0.02371 0.17220   1
   3   7   0 0.21177 0.20820   1
   7   0   3-0.06598 0.33359   1
   7   0  -3 0.06223 0.39590   1
   4  -7   0 0.09649 0.24395   1
   4   7   0 0.19806 0.25269   1
  -4  -7   0-0.15756 0.25195   1
  -4   7   0 0.16871 0.25828   1
  -7   0   4 0.51668 0.46420   1
   5   7   0 0.12573 0.25772   1
   5  -7   0 0.24209 0.27466   1
  -5   7   0-0.12662 0.28730   1
  -5  -7   0 0.19708 0.29617   1
  -7   0   5-0.06854 0.41850   1
  -6   7   0 0.15259 0.35798   1
  -6  -7   0-0.14223 0.34252   1
  -7   0   6 0.64761 0.46674   1
   6  -7   0-0.14717 0.35801   1
   6   7   0 0.40628 0.33562   1
   7   1   0-0.06038 0.36332   1
  -7   1   0 0.05799 0.37849   1
  -7   1   1 70.1857 3.45125   1
   7   1  -1 73.5093 3.47180   1
   7   1   1 68.0193 3.45876   1
  -7   1  -1 72.4214 3.46918   1
   7   1  -2 99.4123 4.72173   1
   2  -7   1 100.210 4.44686   1
   7   1   2 96.7177 4.71851   1
  -7   1   2 100.095 4.71422   1
   2   7   1 97.9257 4.44405   1
  -2  -7   1 101.579 4.44281   1
   7   1   3 2.51220 0.48620   1
   3  -7   1 1.30797 0.23898   1
  -3   7   1 1.39340 0.26392   1
  -3  -7   1 2.14349 0.27301   1
  -7   1   3 1.41907 0.42701   1
   3   7   1 2.30911 0.27284   1
   7   1  -3 1.93575 0.41733   1
  -4   7   1 0.20841 0.26975   1
   4   7  -1 0.42674 0.24228   1
  -7   1   4 0.38597 0.42269   1
   4  -7  -1 0.51443 0.26473   1
   4  -7   1 0.20373 0.19865   1
   4   7   1 0.17465 0.25395   1
  -4  -7   1 0.29004 0.26947   1
   5  -7   1-0.08512 0.26354   1
   5  -7  -1 0.24437 0.26080   1
   5   7  -1 0.04212 0.25715   1
  -5  -7   1 0.20082 0.29310   1
  -7   1   5 0.55075 0.47924   1
   5   7   1-0.61452 0.32508   1
  -5   7   1 0.12929 0.32683   1
   6   7  -1 0.87259 0.33090   1
   6   7   1 1.05393 0.34820   1
   6  -7   1 0.66488 0.33184   1
  -6   7   1 0.98007 0.38761   1
  -6  -7   1 1.20307 0.38659   1
  -7   1   6 0.21674 0.49885   1
   6  -7  -1 0.93940 0.36283   1
  -7   2   0 7.28675 0.68223   1
   7   2   0 7.90309 0.69220   1
   7   2  -1 0.54403 0.36665   1
   7   2   1-0.18510 0.36324   1
  -7   2  -1 0.83272 0.42103   1
  -7   2   1 0.29626 0.36458   1
  -2  -7   2 66.9184 3.01788   1
   7   2  -2 66.1948 3.26637   1
   7   2   2 62.8219 3.25772   1
  -7   2   2 67.5344 3.27365   1
  -3   7   2 87.3596 3.89782   1
   7   2  -3 85.4292 4.10611   1
   7   2   3 83.3404 4.11710   1
  -3  -7   2 88.3008 3.89052   1
  -7   2   3 81.7435 4.08310   1
   3  -7   2 81.0163 3.89097   1
   3   7   2 86.4931 3.89930   1
   7   2   4 55.9695 2.90845   1
   4  -7   2 55.8160 2.70953   1
  -7   2   4 57.7324 2.88411   1
  -4   7   2 58.9844 2.72932   1
  -4  -7   2 56.9688 2.70612   1
   4   7   2 56.5745 2.72155   1
  -7   2   5 9.50386 0.85614   1
  -5   7   2 11.2656 0.75419   1
   5  -7   2 9.54905 0.69418   1
   5   7   2 9.63104 0.71946   1
  -5  -7   2 10.1517 0.73700   1
   6   7   2 42.1207 2.18429   1
  -7   2   6 45.0463 2.32021   1
  -6  -7   2 42.6182 2.17683   1
   6  -7   2 41.3601 2.16135   1
  -6   7   2 41.5504 2.17748   1
   7  -3   0 0.05930 0.37483   1
  -7   3   0-0.17706 0.42422   1
  -7  -3   0-0.11385 0.38974   1
   7   3   0-0.24259 0.38076   1
   7  -3  -1 42.9144 2.26045   1
  -7   3   1 43.3934 2.27381   1
   7   3  -1 44.3287 2.28435   1
  -7  -3  -1 44.6439 2.27108   1
   7   3   1 42.0506 2.27301   1
  -7   3  -1 41.6768 2.25639   1
   7  -3   1 44.4855 2.27616   1
  -7  -3   1 45.2086 2.27552   1
  -7  -3   2 18.8594 1.17361   1
  -7   3   2 16.4592 1.14972   1
   7   3   2 17.8634 1.15801   1
   7  -3   2 17.1168 1.14095   1
   7  -3  -2 17.8202 1.15609   1
   7   3  -2 18.2337 1.15571   1
  -3  -7   3 10.2038 0.64567   1
   7  -3  -3 9.67822 0.78406   1
  -7  -3   3 9.29073 0.79832   1
  -7   3   3 10.0574 0.83286   1
   7   3   3 8.81750 0.79735   1
  -3   7   3 8.37938 0.63528   1
   7  -3   3 10.4801 0.81173   1
  -7  -3   4 0.25034 0.44516   1
   7  -3   4-0.34966 0.39200   1
  -7   3   4 0.19668 0.39452   1
   7   3   4 0.77696 0.38916   1
  -4   7   3-0.08107 0.27750   1
  -4  -7   3 0.27119 0.32113   1
  -5  -7   3 0.45407 0.38227   1
  -7   3   5 0.27831 0.48710   1
   5  -7   3-0.09871 0.30152   1
   5   7   3 0.50504 0.28566   1
  -7  -3   5 0.27140 0.42891   1
  -5   7   3 0.09661 0.36648   1
  -7   3   6 8.48190 0.82876   1
  -7  -3   6 8.92430 0.81307   1
   6  -7   3 8.61390 0.70382   1
  -6   7   3 8.46609 0.72642   1
   6   7   3 8.02336 0.72859   1
  -6  -7   3 8.22307 0.70159   1
  -7  -4   0 0.45640 0.37957   1
   7   4   0 0.12192 0.35340   1
  -7   4   0 0.59478 0.39332   1
   7  -4   0 0.23882 0.39960   1
  -7  -4   1 10.3814 0.83268   1
  -7  -4  -1 10.9400 0.82435   1
   7   4  -1 10.3696 0.81199   1
   7  -4   1 12.2817 0.84714   1
  -7   4   1 9.90340 0.82500   1
   7  -4  -1 8.99261 0.79594   1
  -7   4  -1 9.45318 0.80801   1
   7   4   1 10.5039 0.83617   1
   7  -4  -2 6.62534 0.65795   1
   7   4   2 6.91810 0.64543   1
   7   4  -2 5.48110 0.60024   1
  -7   4   2 6.78483 0.68371   1
   7  -4   2 7.10181 0.67663   1
  -7  -4   2 5.28653 0.65443   1
   7   4   3 20.2346 1.31280   1
   7  -4   3 21.5405 1.32029   1
  -7  -4   3 21.7433 1.32572   1
  -7   4   3 21.2620 1.33281   1
   7   4   4 7.84254 0.75696   1
  -7   4   4 8.95613 0.81232   1
  -4  -7   4 8.01490 0.66198   1
  -7  -4   4 8.53891 0.77729   1
  -4   7   4 7.95618 0.66661   1
   7  -4   4 9.28337 0.79013   1
  -5  -7   4 121.009 5.52463   1
  -5   7   4 117.302 5.53630   1
  -7  -4   5 121.253 5.64611   1
  -7   4   5 119.410 5.65146   1
   6  -7   4 8.29566 0.75006   1
  -7   4   6 7.40741 0.78700   1
  -6  -7   4 7.95162 0.71751   1
   6   7   4 7.85044 0.70079   1
  -7  -4   6 7.80566 0.78706   1
  -6   7   4 8.35601 0.74603   1
  -7  -5   0-0.17048 0.40208   1
   7  -5   0 0.29398 0.36410   1
   7   5   0 0.36149 0.34621   1
  -7   5   0-0.17907 0.41327   1
   7   5   1 19.6567 1.24897   1
   7  -5  -1 19.7399 1.23896   1
   7  -5   1 20.2216 1.25337   1
  -7   5  -1 20.9607 1.27269   1
  -7   5   1 20.8458 1.27014   1
  -7  -5  -1 18.6087 1.22092   1
   7   5  -1 19.6036 1.23827   1
  -7  -5   1 22.0011 1.26660   1
   7   5  -2 67.4952 3.24021   1
   7  -5   2 66.6240 3.25564   1
  -7   5   2 65.4775 3.24664   1
   7   5   2 61.1899 3.21951   1
   7  -5  -2 70.0940 3.25447   1
  -7  -5   2 62.9779 3.21513   1
   7  -5   3 468.265 20.8356   1
   7   5   3 454.306 20.8396   1
  -7  -5   3 485.874 20.8152   1
  -7   5   3 468.509 20.8179   1
   7  -5   4 48.4628 2.47517   1
  -7  -5   4 45.9697 2.42931   1
  -7   5   4 46.0158 2.44457   1
   7   5   4 45.6065 2.44375   1
  -7  -5   5 1.62603 0.51207   1
  -5   7   5 1.35891 0.43102   1
  -7   5   5 0.77828 0.49835   1
  -5  -7   5 1.33317 0.42102   1
  -6  -7   5 133.189 6.06914   1
  -7   5   6 129.165 6.14736   1
  -6   7   5 126.940 6.08097   1
  -7  -5   6 133.047 6.14809   1
   7  -6   0 2.54286 0.48115   1
  -7   6   0 2.37226 0.50610   1
  -7  -6   0 3.08179 0.52313   1
   7   6   0 3.05580 0.45354   1
   7   6   1 76.4435 3.79808   1
   7  -6  -1 78.7182 3.77811   1
  -7   6  -1 74.6578 3.77441   1
  -7  -6  -1 81.8300 3.78221   1
  -7   6   1 79.1031 3.79088   1
   7   6  -1 76.3426 3.77536   1
  -7  -6   1 80.9681 3.77883   1
   7  -6   1 78.6004 3.78927   1
  -7   6   2 57.5574 3.00390   1
   7  -6   2 59.8015 3.02189   1
   7  -6  -2 64.5395 3.02122   1
  -7  -6   2 61.0974 3.00647   1
   7   6   2 62.3332 3.02852   1
   7   6  -2 57.5262 2.98921   1
  -7   6   3 229.037 10.3975   1
   7  -6   3 236.953 10.4096   1
   7   6   3 223.965 10.4104   1
  -7  -6   3 228.930 10.3792   1
  -7   6   4 31.7801 1.93057   1
   7  -6   4 36.9825 1.97933   1
  -7  -6   4 36.2205 1.95886   1
   7   6   4 36.6372 1.97664   1
  -7  -6   5 253.223 11.3741   1
  -7   6   5 249.746 11.3926   1
  -6   7   6 2.67116 0.55367   1
  -7  -6   6 4.37295 0.63614   1
  -6  -7   6 3.79157 0.57251   1
  -7   6   6 3.76094 0.64494   1
  -7  -7   0 0.72130 0.42503   1
   7  -7   0 0.40378 0.35263   1
   7   7   0 0.17928 0.32971   1
  -7   7   0 0.47542 0.39070   1
  -7  -7   1 2.12898 0.43761   1
   7  -7   1 2.43701 0.39504   1
   7  -7  -1 1.98270 0.41508   1
   7   7  -1 2.84209 0.47276   1
  -7   7   1 1.67968 0.45252   1
   7   7   1 2.28209 0.46904   1
   7  -7  -2 14.0277 0.92661   1
  -7  -7   2 12.7838 0.94352   1
   7   7   2 12.7029 0.94472   1
  -7   7   2 12.8119 0.96211   1
   7  -7   2 12.8979 0.94000   1
   7   7  -2 12.9668 0.92543   1
  -7  -7   3 1.45302 0.46484   1
   7  -7   3 1.82302 0.42051   1
   7   7   3 1.59932 0.43011   1
  -7   7   3 1.79159 0.48842   1
   7  -7   4 32.4795 1.83109   1
  -7   7   4 32.8505 1.83430   1
   7   7   4 30.8622 1.81853   1
  -7  -7   4 32.9278 1.80577   1
   7  -7   5 13.1741 1.02445   1
   7   7   5 13.6024 1.00066   1
  -7  -7   5 12.8381 0.98681   1
  -7   5   7 11.9066 1.05116   1
  -7   7   5 13.7612 1.03734   1
  -7   6   7 124.078 5.94186   1
  -7  -6   7 122.948 5.91524   1
  -7  -7   6 129.235 5.91444   1
  -7   7   6 124.494 5.94068   1
  -7  -7   7 45.9196 2.54235   1
  -7   7   7 49.9419 2.60922   1
   8   0   0 0.27521 0.37917   1
  -8   0   0 0.13204 0.43636   1
  -8   0   1 23.5459 1.44886   1
   8   0   1 22.3159 1.43783   1
  -8   0  -1 25.0792 1.46632   1
   8   0  -1 23.2762 1.45187   1
  -8   0   2 100.092 4.80159   1
   8   0  -2 98.8934 4.80608   1
   8   0   2 102.576 4.83047   1
   8   0   3 31.6566 1.86053   1
   3  -8   0 32.0587 1.55756   1
   3   8   0 32.6963 1.56294   1
   8   0  -3 32.6617 1.85706   1
  -8   0   3 33.1652 1.85920   1
  -4  -8   0 159.700 6.94587   1
   8   0   4 150.436 7.23206   1
  -8   0   4 154.757 7.20586   1
   4   8   0 154.784 6.95003   1
   4  -8   0 152.858 6.94376   1
   5  -8   0 31.9893 1.69537   1
  -5  -8   0 32.9114 1.68841   1
  -5   8   0 32.7887 1.71627   1
   5   8   0 33.9995 1.71473   1
  -8   0   5 34.0563 1.93126   1
  -6   8   0 18.9496 1.12248   1
  -6  -8   0 19.7598 1.11501   1
  -8   0   6 19.3109 1.30306   1
   6  -8   0 16.2359 1.08476   1
   6   8   0 17.6908 1.11421   1
   7  -8   0 112.335 5.39222   1
   7   8   0 117.145 5.41974   1
  -7  -8   0 119.693 5.38729   1
  -7   8   0 113.829 5.39877   1
  -8   0   7 114.751 5.54870   1
  -8   1   0 0.13272 0.40539   1
   8   1   0 0.55206 0.44780   1
   8   1  -1 25.4075 1.51636   1
  -8   1  -1 26.4087 1.53123   1
  -8   1   1 23.9354 1.48815   1
   8   1   1 25.9653 1.53123   1
   2  -8   1 8.24459 0.47929   1
   2   8   1 8.61971 0.48046   1
   8   1   2 8.06347 0.75639   1
  -2  -8   1 8.63487 0.47716   1
  -8   1   2 6.71907 0.76081   1
   8   1  -2 8.94995 0.78395   1
   3   8   1 19.2367 0.96313   1
   8   1  -3 17.1673 1.20067   1
   3  -8   1 17.4374 0.94815   1
  -3  -8   1 17.7276 0.94310   1
   8   1   3 18.8693 1.25707   1
  -8   1   3 18.5291 1.23094   1
   4   8   1 1.36005 0.31555   1
  -8   1   4 1.38698 0.47120   1
  -4  -8   1 1.29091 0.29396   1
  -4   8   1 1.84476 0.32281   1
   4  -8   1 1.02980 0.26995   1
   8   1   4 1.57484 0.47058   1
   5   8  -1 33.9913 1.75113   1
  -8   1   5 35.6694 1.98620   1
  -5  -8   1 35.5068 1.75022   1
   5   8   1 33.7513 1.76072   1
  -5   8   1 36.7576 1.78245   1
   5  -8  -1 32.3022 1.74221   1
   5  -8   1 32.2825 1.74870   1
   6  -8   1 29.1532 1.68454   1
  -6   8   1 30.8751 1.70418   1
   6   8   1 32.1326 1.72511   1
  -6  -8   1 33.5876 1.70305   1
  -8   1   6 32.2927 1.89793   1
   6   8  -1 32.4506 1.71690   1
   6  -8  -1 33.1554 1.71653   1
   7  -8  -1 5.28092 0.57524   1
  -8   1   7 5.27536 0.73151   1
   7  -8   1 5.90937 0.60887   1
  -7  -8   1 6.00304 0.60129   1
  -7   8   1 4.53104 0.60355   1
   7   8  -1 5.92906 0.62564   1
   7   8   1 5.54395 0.61355   1
   8   2   0 7.65172 0.74627   1
  -8   2   0 6.98175 0.71834   1
   8   2   1-0.21166 0.34921   1
   8   2  -1 0.55494 0.42353   1
  -8   2  -1 0.06781 0.43986   1
  -8   2   1 0.13473 0.40836   1
  -2  -8   2 8.29482 0.50178   1
   8   2   2 7.50526 0.74779   1
   2   8   2 7.93853 0.50533   1
  -8   2   2 8.20182 0.78729   1
   2  -8   2 8.57280 0.50173   1
   8   2  -2 7.89422 0.73073   1
   3   8   2 4.35966 0.39578   1
  -3  -8   2 4.16714 0.37848   1
  -3   8   2 4.22991 0.39968   1
   8   2   3 5.20065 0.63374   1
  -8   2   3 4.62232 0.61884   1
   8   2  -3 4.28854 0.61290   1
   3  -8   2 4.25432 0.37350   1
   4  -8   2 0.47206 0.24606   1
   4   8   2 0.26042 0.28242   1
   8   2   4 0.55426 0.39632   1
  -8   2   4-0.22003 0.47888   1
  -4  -8   2 0.17071 0.28434   1
  -4   8   2 0.26036 0.29385   1
  -5  -8   2 9.64831 0.66934   1
  -8   2   5 10.3049 0.87764   1
   5  -8   2 6.83078 0.61675   1
   5   8   2 6.91563 0.65417   1
  -5   8   2 10.0792 0.69743   1
  -6   8   2 49.1255 2.50296   1
  -8   2   6 53.9574 2.70993   1
  -6  -8   2 51.4923 2.49511   1
   6  -8   2 48.3255 2.49211   1
   6   8   2 48.3102 2.51063   1
  -7  -8   2 11.9128 0.93071   1
  -7   8   2 12.5469 0.92821   1
  -8   2   7 13.1205 1.07381   1
   7   8   2 12.4522 0.95290   1
   7  -8   2 15.4787 0.97987   1
   8   3   0-0.20990 0.41172   1
   8  -3   0-0.20663 0.35192   1
  -8  -3   0-0.13110 0.41431   1
  -8   3   0-0.13498 0.38788   1
   8   3   1 2.19875 0.50129   1
   8  -3   1 3.00005 0.50640   1
  -8  -3   1 1.83869 0.46814   1
  -8  -3  -1 2.78127 0.55386   1
  -8   3   1 2.56973 0.50851   1
   8  -3  -1 2.04820 0.49598   1
  -8   3  -1 2.18014 0.49248   1
   8   3  -1 2.15756 0.48169   1
   8  -3   2-0.21376 0.40611   1
   8   3  -2-0.07064 0.38231   1
   8   3   2 0.28924 0.38051   1
   8  -3  -2 0.27701 0.40744   1
  -8  -3   2 0.06745 0.46437   1
  -8   3   2-0.55580 0.49675   1
   8  -3   3 101.252 5.07421   1
  -3   8   3 107.615 4.85112   1
   8  -3  -3 102.645 5.05312   1
   8   3  -3 100.721 5.05424   1
   8   3   3 102.435 5.08101   1
  -3  -8   3 111.487 4.83819   1
  -8   3   3 108.151 5.08579   1
  -8  -3   3 110.223 5.07884   1
  -8  -3   4 49.4063 2.41840   1
   4   8   3 42.5280 2.16799   1
   8   3   4 42.8361 2.38263   1
  -4  -8   3 44.2721 2.15784   1
  -8   3   4 42.8612 2.36768   1
   8  -3   4 41.2647 2.35797   1
   4  -8   3 43.4044 2.16618   1
  -4   8   3 44.9860 2.17693   1
   5  -8   3 15.9319 0.97627   1
   8   3   5 14.1523 1.10828   1
  -5  -8   3 14.1583 0.94679   1
  -8  -3   5 16.3645 1.16951   1
  -5   8   3 14.7768 0.97542   1
   5   8   3 15.0266 0.96782   1
  -8   3   5 15.9592 1.13948   1
  -6  -8   3 4.82075 0.57305   1
   6  -8   3 5.32919 0.55568   1
   6   8   3 5.71743 0.59101   1
  -6   8   3 5.95969 0.61760   1
  -8   3   6 5.26240 0.73295   1
  -8  -3   6 4.18866 0.67908   1
  -7  -8   3 11.6609 0.88880   1
  -8   3   7 12.6964 1.02722   1
  -8  -3   7 12.6273 1.04191   1
  -7   8   3 11.7414 0.92818   1
   7   8   3 10.9507 0.88945   1
   7  -8   3 11.1532 0.88902   1
  -8  -4   0 265.807 11.7456   1
   8  -4   0 264.884 11.7636   1
   8   4   0 253.976 11.7554   1
  -8   4   0 256.624 11.7446   1
   8   4  -1 91.7541 4.37668   1
  -8  -4   1 93.3187 4.35810   1
   8   4   1 94.1020 4.39456   1
  -8   4  -1 85.8195 4.34409   1
   8  -4   1 88.9229 4.35600   1
  -8   4   1 88.5390 4.35617   1
  -8  -4  -1 92.0834 4.35824   1
   8  -4  -1 88.6011 4.34411   1
  -8   4   2 100.261 4.85524   1
   8  -4   2 103.881 4.87676   1
   8   4  -2 98.3946 4.86411   1
   8   4   2 105.986 4.89096   1
   8  -4  -2 99.1101 4.84786   1
  -8  -4   2 103.280 4.86231   1
   8   4  -3 5.37821 0.64546   1
  -8  -4   3 6.26278 0.71472   1
  -8   4   3 4.44558 0.66628   1
   8   4   3 5.23478 0.64900   1
   8  -4   3 4.92013 0.62722   1
   8  -4  -3 3.60288 0.54524   1
   8   4   4 23.4615 1.50116   1
  -8   4   4 24.1825 1.51438   1
  -8  -4   4 25.5893 1.52755   1
  -4  -8   4 22.0942 1.30688   1
  -4   8   4 24.9549 1.36048   1
   8  -4   4 24.6528 1.52247   1
  -8  -4   5 165.105 7.35836   1
  -8   4   5 158.610 7.36130   1
  -5   8   4 154.818 7.20659   1
  -5  -8   4 154.301 7.18190   1
   8  -4   5 168.255 7.42446   1
   8   4   5 152.447 7.38345   1
   6   8   4 28.0841 1.52849   1
  -6  -8   4 25.2796 1.45549   1
   6  -8   4 24.9376 1.48159   1
  -6   8   4 25.9569 1.49658   1
  -8   4   6 24.4667 1.60305   1
  -8  -4   6 24.4192 1.58952   1
   7  -8   4 29.0509 1.65258   1
  -8  -4   7 31.3515 1.79860   1
  -8   4   7 26.3979 1.74139   1
  -7  -8   4 26.6161 1.61251   1
  -7   8   4 31.1977 1.68594   1
   7   8   4 26.5482 1.64967   1
   8  -5   0 0.20203 0.41410   1
   8   5   0-0.34534 0.42768   1
  -8   5   0 0.27254 0.46110   1
  -8  -5   0-0.12984 0.41029   1
   8   5  -1 31.3461 1.74728   1
   8  -5   1 30.1020 1.74233   1
   8   5   1 30.9838 1.75227   1
   8  -5  -1 27.1708 1.70197   1
  -8  -5  -1 30.4167 1.72914   1
  -8  -5   1 30.3060 1.71805   1
  -8   5   1 28.9640 1.71945   1
  -8   5  -1 31.1144 1.74473   1
   8   5   2 0.94568 0.43535   1
   8  -5   2-0.14200 0.41858   1
  -8  -5   2 0.66740 0.43644   1
   8  -5  -2 1.02574 0.43011   1
   8   5  -2 0.98569 0.44279   1
  -8   5   2 0.55933 0.46280   1
  -8   5   3 1.72303 0.53995   1
   8  -5   3 2.29774 0.53002   1
   8   5   3 2.04593 0.52427   1
  -8  -5   3 2.61626 0.56060   1
  -8  -5   4 23.9639 1.48250   1
  -8   5   4 22.1428 1.46790   1
   8  -5   4 24.2284 1.48450   1
   8   5   4 23.4667 1.48151   1
  -8   5   5 78.1906 3.90099   1
   8  -5   5 80.5925 3.92683   1
  -5  -8   5 77.0599 3.74724   1
   8   5   5 77.0897 3.92598   1
  -8  -5   5 79.0764 3.88590   1
  -5   8   5 78.5348 3.77385   1
  -8   5   6 57.0480 2.97694   1
  -6  -8   5 58.1178 2.84326   1
  -8  -5   6 53.8611 2.92814   1
  -6   8   5 55.8491 2.85451   1
  -7   8   5 18.4811 1.22933   1
   7   8   5 15.7856 1.18914   1
  -7  -8   5 18.3797 1.21061   1
   7  -8   5 18.5091 1.21554   1
  -8   5   7 17.4642 1.30543   1
  -8  -5   7 20.0267 1.33387   1
  -8  -6   0 25.3646 1.60385   1
   8  -6   0 28.5118 1.63210   1
  -8   6   0 31.3268 1.67679   1
   8   6   0 27.3174 1.65036   1
   8  -6   1 1.30794 0.46102   1
  -8  -6   1 1.09671 0.45980   1
   8  -6  -1 1.90061 0.47835   1
  -8   6  -1 0.75414 0.45643   1
  -8  -6  -1 1.31348 0.48484   1
  -8   6   1 2.11849 0.48923   1
   8   6   1 1.56039 0.43965   1
   8   6  -1 0.55375 0.39841   1
   8   6  -2 106.445 5.13535   1
   8   6   2 107.993 5.15909   1
   8  -6  -2 107.964 5.13569   1
   8  -6   2 109.972 5.15059   1
  -8  -6   2 109.608 5.13209   1
  -8   6   2 107.221 5.14672   1
   8  -6   3 3.88451 0.57728   1
   8   6   3 3.98965 0.59898   1
  -8   6   3 4.69061 0.68632   1
  -8  -6   3 4.28197 0.63006   1
   8  -6   4 164.070 7.55728   1
   8   6   4 165.215 7.56776   1
  -8  -6   4 162.012 7.51742   1
  -8   6   4 158.926 7.52927   1
   8  -6   5 139.044 6.50314   1
  -8  -6   5 143.439 6.47410   1
   8   6   5 130.965 6.47769   1
  -8   6   5 136.229 6.47314   1
  -6  -8   6 0.51804 0.43169   1
  -8   6   6 1.24488 0.58491   1
  -6   8   6 0.62175 0.45762   1
  -8  -6   6 0.78795 0.52166   1
  -8  -6   7 1.82505 0.59183   1
  -8   6   7 2.95391 0.66324   1
  -7   8   6 1.90957 0.53713   1
  -7  -8   6 0.93030 0.48462   1
  -8   7   0-0.20407 0.44399   1
   8  -7   0-0.26566 0.37229   1
  -8  -7   0 0.12714 0.40707   1
   8   7   0 0.06888 0.33342   1
   8  -7   1 24.3332 1.48244   1
  -8   7   1 24.3714 1.49895   1
   8   7   1 26.8065 1.52853   1
   8   7  -1 23.9149 1.48007   1
  -8  -7   1 23.5700 1.46198   1
   8  -7  -1 24.6858 1.46748   1
   8   7  -2 42.5727 2.28004   1
  -8  -7   2 43.2338 2.25801   1
   8   7   2 42.3460 2.27901   1
   8  -7  -2 45.0268 2.27776   1
  -8   7   2 40.3825 2.27282   1
   8  -7   2 40.0883 2.25287   1
  -8  -7   3 4.95608 0.65085   1
   8  -7   3 7.08077 0.67476   1
  -8   7   3 7.77509 0.78237   1
   8   7   3 5.94972 0.66600   1
  -8   7   4 19.6749 1.35662   1
   8  -7   4 21.8140 1.35837   1
   8   7   4 21.0764 1.34144   1
  -8  -7   4 17.9732 1.28057   1
   8  -7   5 39.6258 2.20471   1
   8   7   5 38.8783 2.19710   1
  -8   7   5 38.2641 2.20449   1
  -8  -7   5 39.2226 2.16920   1
  -8   7   6 7.52227 0.84784   1
  -8  -7   6 7.01386 0.79360   1
  -8   7   7 0.08765 0.50372   1
  -8  -7   7 0.74489 0.55363   1
  -7   8   7 0.24297 0.51191   1
  -7  -8   7-0.07615 0.48134   1
   8   8   0 37.0331 2.04854   1
  -8   8   0 34.5257 2.02773   1
   8  -8   0 38.1911 2.03932   1
  -8  -8   0 39.2081 2.03490   1
   8  -8  -1-0.19841 0.35795   1
  -8   8   1-0.13848 0.46859   1
   8  -8   1-0.06793 0.40580   1
  -8  -8   1-0.38449 0.43621   1
   8   8   1-0.07079 0.38315   1
   8   8  -1 0.20784 0.37836   1
   8   8  -2 35.3700 1.97668   1
   8  -8   2 37.4401 1.98581   1
   8   8   2 33.9934 1.97817   1
  -8  -8   2 34.2320 1.94827   1
   8  -8  -2 37.9617 1.96581   1
  -8   8   2 34.5306 1.97905   1
   8  -8   3-0.14512 0.37065   1
  -8   8   3 0.14636 0.45628   1
   8   8   3 0.15048 0.38434   1
  -8  -8   3 0.06796 0.41787   1
  -8   8   4 25.8996 1.55702   1
  -8   4   8 26.5368 1.66254   1
  -8  -4   8 24.0447 1.62242   1
   8   8   4 23.7983 1.53012   1
  -8  -8   4 24.3848 1.52032   1
   8  -8   4 25.1508 1.54326   1
  -8  -8   5 1.24878 0.50225   1
   8   8   5 0.75011 0.41966   1
   8  -8   5 1.53912 0.50384   1
  -8   5   8 0.63159 0.57596   1
  -8   8   5 1.25371 0.54152   1
  -8  -5   8 1.21948 0.55617   1
   8   8   6 20.9339 1.52252   1
  -8   8   6 25.3575 1.57861   1
  -8  -6   8 22.9062 1.55577   1
  -8   6   8 25.6249 1.62255   1
  -8  -8   6 22.9562 1.51351   1
   8  -8   6 25.3772 1.55634   1
  -8   7   8 36.5996 2.09345   1
  -7  -8   8 32.8300 1.99801   1
  -8   8   7 33.7127 2.04068   1
  -8  -7   8 34.8361 2.04905   1
  -7   8   8 34.8671 2.04469   1
  -8  -8   7 35.3292 2.03752   1
  -8   8   8 36.4872 2.15662   1
  -8  -8   8 36.4588 2.14346   1
  -9   0   0-0.52377 0.45706   1
   9   0   0-0.07870 0.41835   1
   9   0  -1-0.07760 0.38821   1
   9   0   1-0.07974 0.44314   1
  -9   0  -1-0.15083 0.46698   1
  -9   0   1 0.44934 0.47642   1
   9   0  -2 0.31702 0.42507   1
   9   0   2-0.16167 0.44931   1
  -9   0   2 0.38283 0.49034   1
   9   0   3-0.67046 0.45356   1
   9   0  -3 0.39976 0.40841   1
   3  -9   0 0.06240 0.16971   1
  -9   0   3-0.31162 0.45123   1
   4   9   0 0.06178 0.23966   1
   9   0   4-0.43321 0.44708   1
   4  -9   0 0.24235 0.21550   1
  -9   0   4 0.31973 0.49151   1
   5  -9   0-0.19260 0.25458   1
  -9   0   5-0.58665 0.55043   1
   9   0   5-0.27412 0.51651   1
   5   9   0 0.28447 0.28755   1
   6  -9   0-0.04835 0.30354   1
  -6   9   0 0.40342 0.35297   1
  -9   0   6 0.08773 0.54325   1
   6   9   0 0.04919 0.31297   1
  -6  -9   0-0.09284 0.32315   1
  -7   9   0-0.17930 0.38520   1
   7   9   0 0.11995 0.31863   1
   7  -9   0 0.05682 0.32647   1
  -7  -9   0-0.16514 0.35703   1
  -9   0   7 0.91559 0.52610   1
  -9   0   8-0.19141 0.48386   1
  -8  -9   0-0.12614 0.37392   1
   8   9   0 0.34594 0.40075   1
  -8   9   0 0.13687 0.40264   1
   8  -9   0-0.26283 0.36831   1
  -9   1   0 0.37602 0.43564   1
   9   1   0-0.07894 0.47855   1
   9   1   1 0.31984 0.37363   1
   9   1  -1 0.15570 0.42131   1
  -9   1  -1-0.37896 0.41389   1
  -9   1   1-0.15030 0.45223   1
  -2   9   1 27.6425 1.34182   1
   9   1   2 26.7868 1.71603   1
  -2  -9   1 29.3485 1.33747   1
   2   9   1 29.3650 1.33721   1
   2  -9   1 28.2790 1.33908   1
  -9   1   2 29.4398 1.73462   1
   9   1  -2 29.9012 1.74658   1
  -9   1   3 164.872 7.80985   1
   3  -9   1 172.970 7.47661   1
   3   9   1 166.070 7.47404   1
   9   1   3 159.011 7.83554   1
   9   1  -3 169.534 7.84277   1
  -3  -9   1 169.826 7.46977   1
   4  -9   1 27.5189 1.42238   1
  -4  -9   1 29.4391 1.43010   1
   9   1   4 26.8254 1.73029   1
   4   9   1 28.9194 1.43813   1
  -4   9   1 26.8681 1.43365   1
  -9   1   4 27.9484 1.72216   1
   9   1   5-0.36609 0.45788   1
  -5  -9   1-0.11740 0.25383   1
   5   9   1-0.08368 0.28804   1
  -9   1   5-0.33706 0.51079   1
  -5   9   1 0.08538 0.30525   1
   5  -9   1 0.16302 0.25756   1
  -9   1   6 3.00274 0.64575   1
   6   9  -1 2.21345 0.39111   1
  -6  -9   1 1.94088 0.38982   1
   6  -9  -1 2.74779 0.38703   1
   6   9   1 2.75438 0.42469   1
  -6   9   1 2.00574 0.40082   1
   6  -9   1 1.92709 0.37930   1
   7  -9   1 12.1902 0.87429   1
   7  -9  -1 11.5831 0.84004   1
  -9   1   7 15.7199 1.15862   1
   7   9  -1 11.1419 0.85533   1
  -7  -9   1 12.3598 0.87834   1
  -7   9   1 9.63337 0.82614   1
   7   9   1 11.6966 0.87056   1
   8  -9   1 10.3351 0.82985   1
  -9   1   8 11.1377 1.01006   1
   8  -9  -1 10.2539 0.82458   1
  -8  -9   1 10.7895 0.82738   1
  -8   9   1 9.03084 0.84065   1
   8   9  -1 9.55972 0.83340   1
   8   9   1 10.4108 0.86154   1
   9   2   0 7.58395 0.77851   1
  -9   2   0 7.27248 0.75820   1
   9   2  -1 0.07843 0.42452   1
  -9   2   1 1.05767 0.54301   1
  -1  -9   2 0.25263 0.15477   1
   9   2   1-0.32084 0.42617   1
  -1   9   2 0.01420 0.14447   1
  -9   2  -1 0.83811 0.50044   1
   1   9   2 0.12571 0.14572   1
  -9   2   2 38.9434 2.17828   1
  -2  -9   2 39.1300 1.82167   1
   9   2  -2 39.4017 2.18273   1
   2   9   2 38.2775 1.83015   1
   2  -9   2 39.5919 1.83181   1
   9   2   2 39.4531 2.19695   1
   3  -9   2 17.9594 0.92239   1
   9   2  -3 15.4136 1.17903   1
  -3  -9   2 15.7393 0.90131   1
   9   2   3 17.7351 1.23555   1
  -9   2   3 18.7869 1.25304   1
   3   9   2 16.7923 0.91687   1
   4  -9   2 57.8578 2.73224   1
  -9   2   4 58.6560 3.02348   1
   9   2   4 57.9427 3.04694   1
  -4  -9   2 56.0963 2.72215   1
  -4   9   2 57.5539 2.74037   1
   4   9   2 58.9674 2.74539   1
   5  -9   2 17.7945 1.14515   1
   5   9   2 20.0143 1.18023   1
  -5  -9   2 21.1499 1.16249   1
  -9   2   5 21.2505 1.42217   1
  -5   9   2 21.9215 1.20395   1
   9   2   5 22.5389 1.47039   1
  -9   2   6 1.95063 0.61144   1
   6   9   2 3.08209 0.43918   1
  -6   9   2 2.88098 0.46740   1
  -6  -9   2 2.98629 0.42697   1
   6  -9   2 2.34030 0.39550   1
  -9   2   7 29.2908 1.75575   1
  -7  -9   2 26.3796 1.51380   1
   7  -9   2 26.4986 1.53032   1
  -7   9   2 24.4208 1.51078   1
   7   9   2 27.8098 1.55930   1
  -8  -9   2 3.73775 0.56147   1
   8  -9   2 2.78200 0.48658   1
  -8   9   2 3.78576 0.57825   1
  -9   2   8 4.34714 0.70190   1
   8   9   2 4.42397 0.60601   1
  -9   3   0 0.22847 0.47498   1
  -9  -3   0 0.07399 0.47699   1
   9  -3   0-0.54313 0.45312   1
   9   3   0-0.63206 0.48252   1
  -9  -3  -1 220.670 9.57303   1
   9   3  -1 204.360 9.55830   1
  -9  -3   1 207.324 9.54032   1
  -9   3  -1 205.089 9.54382   1
   9  -3   1 204.853 9.56941   1
  -9   3   1 211.469 9.56255   1
   9   3   1 206.583 9.58167   1
   9  -3  -1 209.078 9.56211   1
  -9   3   2 24.1004 1.49729   1
   9  -3   2 20.8781 1.43939   1
   9  -3  -2 22.9308 1.47625   1
   9   3   2 21.3035 1.46550   1
  -9  -3   2 21.9148 1.42860   1
   9   3  -2 22.7673 1.47681   1
  -2  -9   3 23.1022 1.15247   1
  -3  -9   3 12.7811 0.74883   1
   3   9   3 11.6726 0.75143   1
  -9  -3   3 14.7978 1.07343   1
  -3   9   3 13.3775 0.78398   1
   3  -9   3 11.6347 0.74577   1
  -9   3   3 11.0441 0.98534   1
   9  -3   3 13.2164 1.01998   1
   9   3   3 13.2312 1.04635   1
   9   3  -3 11.5740 1.00360   1
   9  -3  -3 11.1783 0.96012   1
   9  -3   4 0.08607 0.42606   1
  -9   3   4-0.40334 0.49607   1
  -4  -9   3 0.40848 0.30786   1
   4  -9   3 0.36319 0.24115   1
  -4   9   3 0.24304 0.31290   1
  -9  -3   4 0.47330 0.52448   1
   4   9   3-0.04126 0.25380   1
   9   3   4 0.08711 0.44048   1
  -5  -9   3 32.9445 1.77301   1
  -5   9   3 30.4880 1.76947   1
  -9   3   5 37.5999 2.06063   1
   9   3   5 35.3359 2.04483   1
  -9  -3   5 36.4784 2.02396   1
   5  -9   3 35.5142 1.79078   1
   9  -3   5 34.0622 2.02512   1
   5   9   3 34.4125 1.80486   1
   6  -9   3 3.32614 0.47888   1
  -6   9   3 4.90845 0.55309   1
  -6  -9   3 4.07772 0.51518   1
  -9   3   6 3.43359 0.63140   1
   6   9   3 4.30173 0.49854   1
  -9  -3   6 4.63939 0.68669   1
  -9  -3   7 2.26007 0.63555   1
  -7   9   3 2.98616 0.55929   1
  -9   3   7 3.99231 0.65902   1
  -7  -9   3 2.80585 0.50942   1
   7   9   3 2.97508 0.51314   1
   7  -9   3 2.92507 0.48380   1
   8  -9   3 51.1916 2.63555   1
  -9  -3   8 50.7540 2.78232   1
  -9   3   8 47.7664 2.75874   1
  -8  -9   3 49.8184 2.61241   1
  -8   9   3 52.0035 2.65439   1
   8   9   3 50.3897 2.65527   1
   9  -4   0 79.3706 3.79980   1
  -9  -4   0 76.3566 3.77473   1
  -9   4   0 74.3299 3.78002   1
   9   4   0 73.9331 3.78440   1
   9  -4  -1 37.3977 2.12139   1
   9  -4   1 38.1356 2.13880   1
   9   4  -1 35.5892 2.10237   1
   9   4   1 35.5332 2.11510   1
  -9   4   1 38.9625 2.12970   1
  -9  -4   1 39.4704 2.12188   1
  -9   4  -1 39.1633 2.14220   1
  -9  -4  -1 38.0133 2.10858   1
  -9  -4   2 95.2024 4.45048   1
  -9   4   2 89.3516 4.43762   1
   9  -4  -2 93.3520 4.45673   1
   9   4  -2 84.9414 4.42914   1
   9  -4   2 89.8138 4.45642   1
   9   4   2 93.7133 4.48042   1
   9   4   3 17.1038 1.25158   1
  -3   9   4 15.7001 0.99468   1
  -9   4   3 20.3924 1.29186   1
   9   4  -3 18.6980 1.26125   1
  -9  -4   3 18.8470 1.26579   1
   9  -4  -3 18.9357 1.24583   1
   9  -4   3 17.2053 1.24012   1
  -3  -9   4 16.3290 0.98062   1
   9   4   4 11.4498 0.99729   1
  -9  -4   4 11.5472 0.98932   1
  -4   9   4 10.8903 0.80359   1
  -4  -9   4 13.3134 0.82272   1
  -9   4   4 12.9422 1.05144   1
   9  -4   4 10.4070 0.96948   1
  -5  -9   4 37.7388 1.85708   1
   5  -9   4 34.2232 1.84782   1
  -9   4   5 32.3982 2.02549   1
   9  -4   5 36.8554 2.09596   1
   5   9   4 35.1157 1.86663   1
  -5   9   4 33.9388 1.85790   1
  -9  -4   5 34.2646 2.04091   1
   9   4   5 36.6300 2.10538   1
   9  -4   6 13.6369 1.14305   1
  -9   4   6 13.5447 1.13497   1
  -6   9   4 15.2747 1.00570   1
   6   9   4 14.6118 0.99237   1
   9   4   6 14.0807 1.15847   1
  -6  -9   4 15.6561 0.99777   1
   6  -9   4 14.0257 0.98401   1
  -9  -4   6 15.0117 1.14737   1
  -7   9   4 16.7501 1.18453   1
   7  -9   4 19.5283 1.20310   1
  -7  -9   4 16.0179 1.15705   1
  -9  -4   7 19.2070 1.34565   1
  -9   4   7 19.9980 1.39689   1
   7   9   4 19.5215 1.22764   1
  -9  -4   8 17.0700 1.29749   1
  -8  -9   4 13.9762 1.10119   1
  -8   9   4 16.2361 1.16187   1
   8   9   4 17.9798 1.18346   1
  -9   4   8 14.4755 1.22069   1
   8  -9   4 16.5245 1.13407   1
   9  -5   0 0.37964 0.43283   1
   9   5   0-0.07794 0.44066   1
  -9   5   0 0.76190 0.50964   1
  -9  -5   0-0.07308 0.49172   1
   9   5   1 0.16028 0.40962   1
  -9  -5   1 0.58354 0.49383   1
  -9  -5  -1 0.29412 0.48014   1
   9   5  -1 0.87076 0.49376   1
  -9   5  -1 0.23155 0.46806   1
   9  -5   1 0.15629 0.41929   1
  -9   5   1 0.30618 0.45056   1
   9  -5  -1 0.23038 0.40821   1
   9   5  -2 5.09310 0.67875   1
   9  -5  -2 7.64208 0.78238   1
  -9  -5   2 6.80123 0.74854   1
   9   5   2 5.42206 0.69743   1
  -9   5   2 6.11416 0.74635   1
   9  -5   2 5.84437 0.69708   1
   9   5   3-0.16825 0.42087   1
   9  -5  -3 0.46285 0.41367   1
   9   5  -3-0.31933 0.42809   1
  -9  -5   3-0.07638 0.48269   1
  -9   5   3-0.32105 0.49698   1
   9  -5   3 0.65726 0.44463   1
  -4   9   5 0.05050 0.34568   1
   9   5   4 0.35239 0.39629   1
  -9  -5   4-0.15663 0.49493   1
  -9   5   4-0.24585 0.48949   1
   9  -5   4-0.08635 0.41797   1
  -5   9   5-0.11538 0.38814   1
  -9   5   5-0.34107 0.46977   1
   9  -5   5-0.09079 0.41901   1
   9   5   5 0.18478 0.41561   1
  -5  -9   5 0.26754 0.37452   1
  -9  -5   5 0.08201 0.50426   1
   9   5   6 10.2511 0.99012   1
   9  -5   6 12.2934 1.03678   1
  -6   9   5 13.4753 0.93963   1
  -6  -9   5 9.83743 0.83458   1
  -9  -5   6 11.6880 1.00862   1
   6   9   5 10.6057 0.86239   1
  -9   5   6 11.0237 1.00840   1
   6  -9   5 11.4570 0.88103   1
   7   9   5 11.8835 0.92753   1
   7  -9   5 12.2818 0.93377   1
  -7   9   5 9.61937 0.91476   1
  -7  -9   5 11.2431 0.92692   1
  -9  -5   7 12.4735 1.07190   1
  -9   5   7 11.0058 1.02689   1
   8  -9   5 10.4345 0.88048   1
   8   9   5 9.03026 0.84564   1
  -8  -9   5 10.3006 0.90179   1
  -8   9   5 9.34379 0.89758   1
  -9  -5   8 10.3259 0.98190   1
  -9   5   8 10.2288 1.02497   1
  -9   6   0 8.60779 0.86294   1
  -9  -6   0 11.3772 0.91416   1
   9  -6   0 9.40211 0.85989   1
   9   6   0 9.11771 0.86150   1
  -9  -6   1 28.8340 1.78344   1
  -9   6   1 29.6444 1.81088   1
   9   6   1 30.4491 1.82469   1
   9   6  -1 32.1136 1.83229   1
   9  -6  -1 31.5573 1.82194   1
   9  -6   1 31.5106 1.82908   1
  -9   6  -1 32.6933 1.85550   1
  -9  -6  -1 32.1194 1.82773   1
   9  -6   2 1.35337 0.45388   1
  -9   6   2 1.49131 0.53752   1
   9   6   2 1.22982 0.46336   1
   9  -6  -2 1.14548 0.43570   1
  -9  -6   2 0.89184 0.48263   1
   9   6  -2 2.14789 0.48236   1
  -9   6   3 67.1840 3.46808   1
   9  -6   3 67.0864 3.45528   1
  -9  -6   3 73.0617 3.48056   1
   9  -6  -3 65.7504 3.41903   1
   9   6   3 67.5404 3.46563   1
  -9   6   4 1.66695 0.53367   1
   9   6   4 1.14940 0.46022   1
  -9  -6   4 1.57475 0.54239   1
   9  -6   4 1.29462 0.46249   1
   9   6   5 1.00883 0.46243   1
   9  -6   5 2.33421 0.55504   1
  -9   6   5 1.19368 0.54192   1
  -5   9   6 1.18014 0.45466   1
  -9  -6   5 0.64862 0.50879   1
  -5  -9   6 1.75431 0.46124   1
  -9   6   6 74.7805 3.72121   1
  -9  -6   6 71.0206 3.66354   1
   9  -6   6 70.7174 3.71877   1
   9   6   6 72.6667 3.74731   1
  -6  -9   6 72.2554 3.54471   1
  -6   9   6 71.3843 3.57482   1
  -7   9   6 1.67084 0.51480   1
  -7  -9   6 0.85820 0.48767   1
  -9  -6   7 0.27063 0.55156   1
  -9   6   7-0.09480 0.50923   1
  -9  -6   8 0.66339 0.54513   1
  -9   6   8 0.09888 0.54537   1
   8  -9   6 0.51884 0.41934   1
   8   9   6 0.62100 0.43502   1
  -8  -9   6 0.70242 0.49715   1
  -8   9   6 0.91965 0.57612   1
  -9   7   0 0.15330 0.49403   1
  -9  -7   0-0.21543 0.46578   1
   9   7   0 0.07826 0.42737   1
   9  -7   0-0.29987 0.40940   1
   9   7  -1 7.43777 0.78668   1
   9   7   1 7.60787 0.77504   1
   9  -7  -1 8.39768 0.78745   1
   9  -7   1 9.88632 0.83941   1
  -9   7   1 7.21695 0.83282   1
  -9  -7   1 8.59050 0.80134   1
  -9  -7   2 143.399 6.51527   1
   9   7  -2 138.389 6.52722   1
   9  -7  -2 135.085 6.49911   1
   9  -7   2 136.537 6.51736   1
  -9   7   2 143.173 6.55422   1
   9   7   2 136.506 6.54738   1
  -9  -7   3 8.91908 0.85067   1
  -9   7   3 9.34664 0.89549   1
   9   7   3 8.01947 0.84200   1
   9  -7   3 9.56014 0.86101   1
  -9   7   4 3.81780 0.69385   1
   9  -7   4 6.34114 0.71943   1
   9   7   4 6.48684 0.74811   1
  -9  -7   4 4.69922 0.67139   1
   9  -7   5 6.43786 0.75254   1
  -9   7   5 6.37090 0.80317   1
   9   7   5 5.85275 0.74678   1
  -9  -7   5 6.89211 0.80460   1
  -6   9   7 0.73959 0.53170   1
   9   7   6 0.19406 0.47516   1
   9  -7   6-0.18993 0.45985   1
  -9  -7   6 0.85678 0.52697   1
  -9   7   6 0.63264 0.52362   1
  -6  -9   7-0.06907 0.44816   1
  -9   7   7 1.86929 0.63656   1
  -7  -9   7 1.59266 0.52853   1
  -9  -7   7 2.32020 0.62567   1
  -7   9   7 3.82037 0.67576   1
  -9  -7   8 7.37685 0.88200   1
  -9   7   8 5.88890 0.87330   1
  -8   9   7 5.36362 0.76925   1
  -8  -9   7 6.45951 0.79023   1
   9  -8   0-0.07509 0.37565   1
   9   8   0 0.23617 0.39384   1
  -9  -8   0-0.07195 0.38223   1
  -9   8   0 0.30963 0.49569   1
  -9  -8   1 1.08612 0.47808   1
   9   8   1 0.87437 0.45198   1
   9   8  -1 2.04594 0.49641   1
   9  -8  -1 1.12717 0.47742   1
   9  -8   1 0.84182 0.40569   1
  -9   8   1 1.01398 0.46848   1
  -9  -8   2-0.29199 0.44249   1
   9  -8   2-0.15816 0.40397   1
  -9   8   2-0.07861 0.45531   1
   9  -8  -2-0.29957 0.39030   1
   9   8  -2 0.62744 0.43963   1
   9   8   2 0.08234 0.40755   1
   9  -8   3 29.5484 1.75851   1
  -9  -8   3 30.2552 1.72951   1
  -9   8   3 29.2504 1.74547   1
   9   8   3 25.5344 1.69693   1
  -9   8   4 88.5864 4.11554   1
  -9  -8   4 79.1650 4.02354   1
   9  -8   4 82.3906 4.06734   1
   9   8   4 76.7377 4.05940   1
   9  -8   5 1.24732 0.48190   1
  -9   8   5 2.83935 0.66746   1
   9   8   5 1.10745 0.49431   1
  -9  -8   5 1.20000 0.54190   1
   9   8   6 2.72532 0.57771   1
   9  -8   6 2.18284 0.60085   1
  -9  -8   6 2.55105 0.62308   1
  -9   8   6 2.08821 0.62671   1
  -9  -8   7 11.8520 1.10229   1
  -7  -9   8 13.9150 1.12315   1
  -7   9   8 16.8528 1.18987   1
  -8   7   9 14.2151 1.18595   1
   9  -8   7 14.5145 1.18133   1
  -9   8   7 14.6362 1.19882   1
  -8  -7   9 13.7623 1.16436   1
   9   8   7 12.1656 1.14537   1
  -8   9   8 25.0874 1.66116   1
  -8   8   9 25.1836 1.66455   1
  -9  -8   8 25.4291 1.67641   1
  -9   8   8 23.4874 1.67071   1
  -8  -8   9 23.9738 1.63620   1
  -8  -9   8 24.7776 1.63468   1
   9  -9   0-0.37321 0.36943   1
  -9  -9   0 0.42688 0.39879   1
   9   9   0-0.07871 0.44121   1
  -9   0   9 0.90671 0.60177   1
  -9   9   0-0.30897 0.44024   1
  -9   1   9 4.44864 0.72882   1
   9   9  -1 2.95315 0.54911   1
   9   9   1 3.84434 0.60484   1
  -9  -9   1 4.05497 0.61480   1
  -9   9   1 3.85696 0.59804   1
   9  -9   1 3.50179 0.58162   1
   9  -9  -1 3.25878 0.56306   1
  -9   9   2 0.62818 0.41348   1
   9   9  -2 0.77968 0.43729   1
  -9  -9   2 0.14469 0.40580   1
   9  -9   2 0.39018 0.43767   1
   9   9   2 0.16302 0.40369   1
  -9   2   9-0.10148 0.57858   1
   9  -9  -2 0.29276 0.41398   1
  -9  -3   9-0.19817 0.53142   1
  -9   9   3 0.48791 0.46734   1
   9   9   3 0.42165 0.45231   1
  -9  -9   3 0.59986 0.44798   1
   9  -9   3 0.08104 0.44263   1
  -9   3   9-0.30333 0.55223   1
  -9   4   9 6.51972 0.85006   1
   9  -9   4 5.13405 0.70605   1
  -9   9   4 7.01503 0.81119   1
  -9  -4   9 6.12318 0.88160   1
  -9  -9   4 6.99044 0.76184   1
   9   9   4 6.55614 0.76464   1
  -9   5   9 22.5373 1.55810   1
   9   9   5 19.1185 1.42785   1
  -9   9   5 20.4292 1.45803   1
  -9  -9   5 20.9091 1.41747   1
   9  -9   5 24.0276 1.49312   1
  -9  -5   9 20.6439 1.51596   1
   9  -9   6 1.12267 0.54730   1
   9   9   6 0.67307 0.49740   1
  -9   9   6 0.63391 0.57338   1
  -9  -9   6 0.41934 0.49845   1
  -9  -6   9 1.19226 0.59891   1
  -9   6   9 1.03725 0.63426   1
  -9   9   7 0.09602 0.59889   1
  -9  -7   9 0.29828 0.58519   1
  -9  -9   7 0.44799 0.56647   1
   9  -9   7 0.70054 0.55162   1
   9   9   7 0.10236 0.51236   1
  -9   7   9 0.73152 0.61505   1
  -9   8   9 0.94813 0.67959   1
  -8  -9   9 0.74024 0.64479   1
  -9   9   8 1.39951 0.70410   1
  -8   9   9 0.19702 0.60215   1
  -9  -8   9 0.39704 0.63214   1
  -9  -9   8 0.66230 0.64466   1
  -9  -9   9 34.0626 2.10888   1
  -9   9   9 34.1378 2.15028   1
  10   0   0 20.2361 1.43911   1
 -10   0   0 23.9536 1.48881   1
  10   0  -1 3.83291 0.63379   1
 -10   0   1 4.89963 0.70268   1
  10   0   1 5.25471 0.70586   1
 -10   0  -1 5.11135 0.71111   1
  10   0  -2 0.17452 0.45482   1
 -10   0   2-0.59135 0.53036   1
  10   0   2-0.09041 0.42765   1
  10   0  -3 55.4121 2.98122   1
 -10   0   3 56.7242 2.98626   1
  10   0   3 56.7044 3.00991   1
  10   0   4 95.0604 4.86982   1
   4 -10   0 98.6854 4.47222   1
 -10   0   4 101.995 4.85064   1
 -10   0   5 6.60373 0.79964   1
  10   0   5 7.15055 0.81043   1
   5  10   0 5.30861 0.50433   1
   5 -10   0 6.17512 0.49519   1
  10   0   6 1.15176 0.50459   1
 -10   0   6 2.95733 0.65653   1
   6 -10   0 2.15212 0.36783   1
   6  10   0 2.73706 0.40415   1
   7 -10   0 0.82802 0.34392   1
   7  10   0 0.70414 0.33386   1
 -10   0   7 1.59258 0.60456   1
 -10   0   8 50.2759 2.79713   1
   8  10   0 51.7431 2.60234   1
   8 -10   0 48.0904 2.54580   1
  -9 -10   0 46.4758 2.42132   1
   9  10   0 46.2865 2.43946   1
 -10   0   9 42.7264 2.58765   1
   9 -10   0 44.3762 2.39364   1
 -10   1   0-0.33552 0.51229   1
  10   1   0-0.26361 0.47138   1
 -10   1   1 222.761 10.3202   1
  10   1   1 227.924 10.3762   1
 -10   1  -1 227.890 10.3368   1
  10   1  -1 222.682 10.3553   1
  10   1  -2 58.0515 3.17687   1
  10   1   2 63.2697 3.22670   1
 -10   1   2 61.2122 3.17722   1
   3 -10   1 8.34926 0.53279   1
   3  10   1 9.71783 0.55055   1
 -10   1   3 8.32762 0.89428   1
  10   1   3 7.85530 0.85537   1
  -3 -10   1 10.1908 0.54804   1
  10   1  -3 8.46121 0.86358   1
   4 -10   1 3.57467 0.34461   1
  10   1   4 3.76006 0.65108   1
   4  10   1 3.62438 0.36422   1
  -4 -10   1 3.03675 0.34128   1
 -10   1   4 4.33242 0.68744   1
 -10   1   5 27.3526 1.77213   1
  -5 -10   1 28.4264 1.47374   1
  -5  10   1 27.8600 1.48458   1
  10   1   5 26.3647 1.77656   1
   5  10   1 29.4071 1.48752   1
   5 -10   1 27.8813 1.46757   1
   6 -10   1 5.36251 0.53304   1
  -6 -10   1 4.73071 0.51547   1
   6  10   1 4.77798 0.53561   1
 -10   1   6 6.87739 0.80081   1
  -6  10   1 6.59411 0.59749   1
  10   1   6 4.40425 0.70184   1
  -7 -10   1 3.24534 0.49145   1
  -7  10   1 3.49116 0.50550   1
   7 -10  -1 3.12376 0.45897   1
 -10   1   7 2.79854 0.65041   1
   7  10   1 4.13642 0.51579   1
   7 -10   1 2.54660 0.44283   1
   7  10  -1 2.86181 0.45321   1
  -8  10   1 1.02001 0.42228   1
 -10   1   8 0.41520 0.59247   1
   8  10  -1 1.27655 0.44513   1
   8 -10   1 0.06537 0.35843   1
   8 -10  -1 1.02069 0.39903   1
  -8 -10   1 0.74678 0.39719   1
   8  10   1 0.88989 0.42507   1
   9 -10   1 0.22229 0.41597   1
 -10   1   9 0.54117 0.59674   1
  -9  10   1 0.53902 0.46394   1
   9  10   1 0.70180 0.44502   1
  -9 -10   1 0.14045 0.43543   1
   9  10  -1 1.38558 0.48049   1
   9 -10  -1 0.43608 0.41146   1
  10   2   0 58.3247 3.09524   1
 -10   2   0 59.8261 3.08996   1
 -10   2   1 9.48006 0.97492   1
  10   2  -1 11.7516 0.98859   1
 -10   2  -1 10.9193 0.98939   1
  10   2   1 10.9938 0.98189   1
   2 -10   2 13.4387 0.71926   1
 -10   2   2 14.8870 1.13493   1
  10   2  -2 15.1099 1.14148   1
   2  10   2 14.3314 0.72245   1
  -2  10   2 13.4124 0.72385   1
  -2 -10   2 13.9748 0.71469   1
  10   2   2 10.6317 1.03593   1
  10   2   3 18.4573 1.36573   1
 -10   2   3 21.6225 1.41677   1
  10   2  -3 18.9476 1.34338   1
   3  10   2 18.6446 1.01463   1
  -3 -10   2 21.0289 1.01851   1
   3 -10   2 18.8059 1.01841   1
  -4  10   2 2.35181 0.33843   1
   4 -10   2 2.67647 0.33485   1
   4  10   2 2.40757 0.34142   1
  10   2   4 2.70931 0.57578   1
  -4 -10   2 2.87871 0.34474   1
 -10   2   4 2.23560 0.59063   1
 -10   2   5 25.5303 1.67035   1
   5 -10   2 24.8133 1.39057   1
   5  10   2 24.8460 1.39094   1
  10   2   5 26.2150 1.71177   1
  -5 -10   2 25.7294 1.38555   1
  -5  10   2 28.0326 1.43058   1
   6  10   2 1.97583 0.40207   1
   6 -10   2 2.00155 0.39456   1
  -6  10   2 2.89446 0.46188   1
  -6 -10   2 2.15519 0.39079   1
  10   2   6 2.52052 0.63968   1
 -10   2   6 2.68667 0.63018   1
   7  10   2 34.4562 1.83282   1
   7 -10   2 33.6984 1.80751   1
  -7  10   2 33.4180 1.81685   1
 -10   2   7 29.5963 2.00679   1
  -7 -10   2 32.4800 1.78241   1
 -10   2   8 1.56251 0.64071   1
  -8 -10   2 0.25419 0.38274   1
   8 -10   2 0.54549 0.37929   1
  -8  10   2-0.06969 0.42881   1
   8  10   2 0.21376 0.39972   1
  -9  10   2 0.31569 0.46898   1
  -9 -10   2 1.00311 0.47456   1
 -10   2   9 0.87069 0.63618   1
   9 -10   2 0.68781 0.46436   1
   9  10   2 0.88911 0.48386   1
 -10  -3   0 0.73872 0.54240   1
  10   3   0 0.52484 0.47768   1
  10  -3   0-0.68721 0.50539   1
 -10   3   0 0.16892 0.50071   1
  10  -3  -1 12.5966 1.05431   1
 -10   3   1 13.9765 1.09787   1
  10   3  -1 11.8779 1.03217   1
  10   3   1 14.3055 1.08803   1
 -10  -3  -1 14.7158 1.10473   1
 -10   3  -1 10.5442 1.03406   1
 -10  -3   1 12.7794 1.07416   1
  10  -3   1 11.7773 1.04918   1
  -2 -10   3 29.3093 1.44590   1
  10  -3   2 30.6064 1.83981   1
  10   3  -2 27.4885 1.78962   1
 -10  -3   2 32.9234 1.85911   1
  10   3   2 28.3574 1.80516   1
 -10   3   2 30.8331 1.83121   1
  10  -3  -2 29.2905 1.80298   1
 -10  -3   3 9.30832 0.95611   1
  -3 -10   3 11.2362 0.70158   1
  10  -3   3 13.0164 1.07184   1
  -3  10   3 11.1469 0.71430   1
  10   3   3 11.8059 1.00660   1
  10  -3  -3 11.7511 0.99965   1
   3 -10   3 12.3350 0.71929   1
 -10   3   3 10.3658 1.02326   1
  10   3  -3 11.4598 0.98542   1
   3  10   3 12.5419 0.73081   1
   4  10   3 38.2668 1.98793   1
  -4 -10   3 39.9196 1.97016   1
  -4  10   3 41.3287 2.00391   1
 -10  -3   4 37.8619 2.26361   1
 -10   3   4 43.2567 2.32610   1
  10   3   4 40.1216 2.31311   1
  10  -3   4 39.2320 2.30676   1
   4 -10   3 40.0613 1.98267   1
 -10  -3   5 4.38986 0.68588   1
 -10   3   5 4.41355 0.70902   1
  10  -3   5 5.32354 0.71819   1
  10   3   5 3.78694 0.66061   1
  -5 -10   3 4.58370 0.50265   1
   5  10   3 3.86057 0.47351   1
   5 -10   3 3.96525 0.44091   1
  -5  10   3 4.50945 0.51822   1
  10   3   6 7.66717 0.88100   1
   6  10   3 6.47714 0.62150   1
   6 -10   3 7.26020 0.62479   1
  10  -3   6 7.49074 0.88674   1
 -10   3   6 6.56527 0.84810   1
  -6 -10   3 5.96170 0.61532   1
 -10  -3   6 5.83650 0.80062   1
  -6  10   3 8.05865 0.68140   1
  -7 -10   3 5.97786 0.62506   1
 -10   3   7 5.57825 0.80825   1
  -7  10   3 6.29412 0.66113   1
   7  10   3 5.78240 0.64285   1
   7 -10   3 4.72057 0.58123   1
 -10  -3   7 6.42100 0.84956   1
  -8 -10   3 13.4876 0.99291   1
 -10  -3   8 12.6176 1.16044   1
   8  10   3 14.0210 1.03004   1
   8 -10   3 13.8181 1.01007   1
  -8  10   3 13.3135 1.02658   1
 -10   3   8 11.6425 1.13716   1
  -9 -10   3 0.14797 0.47377   1
  -9  10   3-0.08093 0.49412   1
 -10  -3   9 0.21391 0.57354   1
 -10   3   9 0.10933 0.60763   1
   9  10   3 0.16827 0.44696   1
   9 -10   3-0.32047 0.46771   1
  10  -4   0 14.7486 1.08415   1
 -10  -4   0 11.3562 1.00464   1
 -10   4   0 11.8799 1.06439   1
  10   4   0 14.1824 1.08948   1
  10   4  -1 71.4503 3.68123   1
 -10  -4   1 72.2893 3.65107   1
  10  -4   1 74.0808 3.70163   1
 -10   4  -1 66.2406 3.64088   1
 -10  -4  -1 75.2137 3.67920   1
  10  -4  -1 75.4856 3.69849   1
 -10   4   1 70.6960 3.65968   1
  10   4   1 73.7147 3.70989   1
 -10  -4   2-0.08314 0.50423   1
  10   4   2 0.72924 0.47996   1
  10  -4  -2 0.08660 0.46468   1
 -10   4   2 0.86352 0.52369   1
  10   4  -2 0.44433 0.43533   1
  10  -4   2 0.35705 0.42246   1
 -10  -4   3-0.51132 0.57334   1
  10  -4   3-0.45681 0.49444   1
  10   4  -3 0.08937 0.43258   1
  -3 -10   4 0.32162 0.27474   1
 -10   4   3-0.08850 0.48758   1
  10  -4  -3 0.17422 0.42642   1
  10   4   3 0.09312 0.44559   1
  -3  10   4 0.03887 0.27210   1
  -4 -10   4 7.20496 0.57637   1
   4 -10   4 7.08182 0.57237   1
  10   4   4 6.78104 0.80880   1
   4  10   4 6.28665 0.59491   1
  10  -4   4 6.85917 0.77261   1
 -10  -4   4 6.12609 0.77413   1
 -10   4   4 6.80433 0.83063   1
  -4  10   4 7.38358 0.60691   1
 -10   4   5 11.2979 1.06047   1
  -5 -10   4 12.3602 0.85784   1
  -5  10   4 12.6627 0.87481   1
   5 -10   4 12.5445 0.85905   1
 -10  -4   5 13.1471 1.08011   1
  10   4   5 11.9691 1.06821   1
  10  -4   5 12.4169 1.09945   1
   5  10   4 12.8047 0.86099   1
 -10   4   6-0.19353 0.55616   1
   6 -10   4 0.35829 0.33214   1
  -6  10   4 0.29729 0.37849   1
  10   4   6 0.10509 0.45391   1
  10  -4   6 0.20758 0.48515   1
   6  10   4 0.80380 0.37774   1
  -6 -10   4-0.10796 0.39806   1
 -10  -4   6 1.12042 0.50086   1
  10   4   7-0.10987 0.45356   1
   7 -10   4-0.13488 0.34450   1
   7  10   4-0.13906 0.36589   1
 -10  -4   7 0.19213 0.51989   1
  10  -4   7 0.87044 0.57804   1
  -7  10   4 0.06751 0.42093   1
  -7 -10   4-0.06194 0.43825   1
 -10   4   7-0.19634 0.57756   1
 -10   4   8 1.05424 0.62136   1
  -8 -10   4 0.69523 0.43802   1
   8 -10   4 0.97514 0.43949   1
 -10  -4   8 0.20462 0.53448   1
  -8  10   4 1.67474 0.53988   1
   8  10   4 0.70372 0.44355   1
  -9 -10   4 0.69590 0.49850   1
 -10   4   9 0.10984 0.56693   1
   9 -10   4 0.08343 0.43498   1
  -9  10   4 0.08437 0.50413   1
   9  10   4 0.52334 0.47222   1
 -10  -4   9 0.32005 0.68769   1
 -10   5   0-0.08458 0.49785   1
  10   5   0-0.61474 0.46239   1
 -10  -5   0-0.32289 0.49310   1
  10  -5   0-0.25439 0.44650   1
  10   5  -1 13.2721 1.05142   1
 -10   5   1 12.6546 1.04227   1
  10  -5   1 10.6061 0.96115   1
  10   5   1 12.5216 1.03559   1
  10  -5  -1 11.6726 0.99882   1
 -10  -5   1 11.9937 1.01377   1
 -10   5  -1 12.9417 1.04752   1
 -10  -5  -1 11.4426 1.01489   1
  10  -5  -2 68.9691 3.53329   1
  10   5  -2 65.3488 3.52023   1
  10   5   2 71.1521 3.56682   1
  10  -5   2 77.8403 3.60641   1
 -10  -5   2 67.3841 3.50940   1
 -10   5   2 64.5422 3.50012   1
  10   5  -3-0.08881 0.41496   1
 -10   5   3 0.08892 0.47239   1
 -10  -5   3-0.25474 0.49183   1
  10  -5  -3-0.51833 0.45020   1
  10  -5   3 0.63784 0.44107   1
  10   5   3 0.09341 0.43110   1
  -4  10   5-0.15296 0.34306   1
  -4 -10   5-0.18734 0.33314   1
 -10  -5   4 0.34684 0.55885   1
  10   5   4-0.28913 0.43922   1
 -10   5   4-0.18049 0.52684   1
  10  -5   4 0.37736 0.46183   1
  -5  10   5 37.2997 2.02335   1
 -10  -5   5 38.2950 2.23325   1
  10   5   5 37.2493 2.24369   1
  10  -5   5 36.7549 2.22405   1
  -5 -10   5 39.8719 2.01921   1
 -10   5   5 40.6295 2.26815   1
 -10   5   6 19.0526 1.50401   1
   6  10   5 21.7149 1.36767   1
  -6  10   5 24.7436 1.41541   1
  -6 -10   5 22.2844 1.34536   1
   6 -10   5 23.1949 1.36976   1
  10   5   6 21.3321 1.55231   1
  10  -5   6 22.8682 1.57272   1
 -10  -5   6 23.4938 1.56472   1
 -10  -5   7 24.1683 1.61050   1
  -7 -10   5 22.1147 1.40401   1
  10   5   7 22.2551 1.61260   1
  10  -5   7 21.4196 1.59379   1
   7  10   5 21.6484 1.43100   1
   7 -10   5 24.3896 1.45012   1
 -10   5   7 24.6405 1.62722   1
  -7  10   5 24.6038 1.46648   1
 -10  -5   8 6.94055 0.88834   1
  -8  10   5 5.77947 0.74816   1
   8  10   5 6.00381 0.70925   1
   8 -10   5 5.78274 0.69637   1
  -8 -10   5 4.68773 0.64784   1
 -10   5   8 6.15323 0.89421   1
 -10  -5   9 6.94087 0.90220   1
   9  10   5 6.00778 0.77168   1
   9 -10   5 7.01966 0.79545   1
  -9 -10   5 5.69535 0.74764   1
  -9  10   5 7.06015 0.85947   1
 -10  -6   0 4.82126 0.69018   1
  10   6   0 4.30271 0.65241   1
  10  -6   0 4.49825 0.64467   1
 -10   6   0 4.75076 0.70136   1
  10   6  -1 4.46773 0.64323   1
 -10  -6  -1 3.36615 0.61464   1
  10  -6  -1 4.20614 0.61548   1
 -10   6  -1 4.85614 0.69144   1
  10  -6   1 3.78704 0.63899   1
 -10   6   1 3.67287 0.67599   1
 -10  -6   1 3.79556 0.64157   1
  10   6   1 3.66970 0.60900   1
  10   6  -2 1.85911 0.55328   1
  10  -6  -2 2.98901 0.56613   1
 -10   6   2 2.86671 0.63214   1
  10   6   2 1.56146 0.51126   1
 -10  -6   2 2.62702 0.61015   1
  10  -6   2 2.13369 0.52837   1
  10  -6   3 14.7424 1.13195   1
 -10   6   3 12.9999 1.11626   1
 -10  -6   3 14.8571 1.14021   1
  10   6  -3 13.3948 1.08853   1
  10   6   3 12.2689 1.09360   1
  10  -6  -3 14.1344 1.08870   1
  10   6   4 4.43450 0.69737   1
 -10   6   4 5.92641 0.78362   1
  10  -6   4 6.48238 0.79632   1
 -10  -6   4 6.22132 0.78824   1
  -5 -10   6 0.23216 0.37419   1
 -10  -6   5 0.53035 0.52014   1
  10  -6   5 0.09873 0.48342   1
 -10   6   5-0.37251 0.56459   1
  -5  10   6 0.44029 0.40809   1
  10   6   5 0.40389 0.51059   1
  10  -6   6 1.55499 0.52704   1
  -6  10   6 1.67503 0.51537   1
 -10  -6   6 1.84793 0.64297   1
  10   6   6 3.06578 0.62425   1
 -10   6   6 3.01126 0.67899   1
  -6 -10   6 2.31926 0.52347   1
  -7 -10   6 2.94225 0.59473   1
   7  10   6 1.29724 0.46116   1
  10   6   7 1.88972 0.57320   1
   7 -10   6 0.87125 0.44710   1
 -10  -6   7 2.84141 0.69026   1
  -7  10   6 1.77088 0.55605   1
 -10   6   7 2.86795 0.72890   1
  10  -6   7 1.64017 0.58070   1
  -8 -10   6 17.9757 1.26128   1
  -8  10   6 18.7439 1.31235   1
   8  10   6 16.6593 1.27571   1
 -10  -6   8 17.6589 1.38339   1
   8 -10   6 18.1391 1.28588   1
 -10   6   8 17.5590 1.41304   1
  -9  10   6 32.9689 2.00576   1
  -9 -10   6 32.5126 1.95262   1
   9 -10   6 33.5793 2.02913   1
   9  10   6 32.8545 2.03280   1
 -10  -6   9 34.3228 2.13408   1
 -10  -7   0 0.31949 0.50846   1
 -10   7   0 0.42605 0.50549   1
  10  -7   0 0.08404 0.42969   1
  10   7   0 0.96628 0.49688   1
  10   7  -1 5.47021 0.67951   1
  10  -7  -1 3.53890 0.59462   1
 -10   7   1 4.67002 0.70863   1
 -10  -7   1 4.12348 0.66593   1
  10   7   1 3.58322 0.60785   1
 -10  -7  -1 4.50943 0.68143   1
  10  -7   1 5.26849 0.68495   1
  10  -7  -2 1.01402 0.46608   1
  10   7  -2 0.97206 0.47875   1
  10  -7   2 0.35454 0.42961   1
  10   7   2 0.09192 0.44043   1
 -10  -7   2 0.48894 0.48726   1
 -10   7   2 0.26076 0.47939   1
 -10   7   3 14.0158 1.11962   1
 -10  -7   3 11.9542 1.03852   1
  10   7   3 12.1309 1.07418   1
  10  -7   3 13.1537 1.06336   1
  10  -7  -3 13.4837 1.04093   1
  10  -7   4 4.49179 0.67036   1
 -10  -7   4 4.38941 0.70419   1
 -10   7   4 4.68560 0.74248   1
  10   7   4 3.57220 0.67179   1
  10  -7   5 21.7835 1.48073   1
 -10  -7   5 20.8450 1.44272   1
  10   7   5 19.9757 1.46667   1
 -10   7   5 21.6195 1.50939   1
  -6  10   7 3.22370 0.61175   1
  -6 -10   7 3.18502 0.55597   1
  10   7   6 2.30312 0.61161   1
  10  -7   6 3.48456 0.70647   1
 -10  -7   6 3.57359 0.68531   1
 -10   7   6 2.92472 0.67330   1
  10   7   7-0.55324 0.56525   1
  -7 -10   7 0.30301 0.48513   1
 -10  -7   7-0.58288 0.59316   1
  10  -7   7-0.21698 0.49446   1
  -7  10   7-0.24559 0.51740   1
 -10   7   7 0.51344 0.62699   1
 -10  -7   8 0.10075 0.57902   1
  -8  10   7 0.80616 0.59560   1
 -10   7   8 0.10526 0.62884   1
  -8 -10   7 0.71892 0.50829   1
   8  10   7-0.37598 0.47533   1
   8 -10   7 0.36643 0.49136   1
  -9  10   7 3.06781 0.70142   1
  -9 -10   7 2.48223 0.67578   1
   9 -10   7 4.07880 0.69735   1
   9  10   7 2.55785 0.65129   1
  10   8   0 10.4142 0.95928   1
 -10   8   0 10.3916 0.97007   1
 -10  -8   0 9.69842 0.93444   1
  10  -8   0 10.9382 0.95664   1
 -10  -8   1 8.27710 0.82096   1
  10  -8   1 6.52305 0.76011   1
  10  -8  -1 6.91212 0.79357   1
  10   8   1 6.00038 0.78920   1
  10   8  -1 8.37239 0.86348   1
 -10   8   1 7.09284 0.84251   1
 -10  -8   2 44.1596 2.44998   1
  10  -8   2 46.1216 2.49213   1
 -10   8   2 44.9586 2.49496   1
  10  -8  -2 44.9012 2.45648   1
  10   8  -2 43.9534 2.47887   1
  10   8   2 45.0242 2.50609   1
 -10  -8   3 11.7551 1.00219   1
 -10   8   3 9.50504 0.97815   1
  10   8   3 11.5363 1.00617   1
  10  -8   3 10.1369 0.93759   1
 -10  -8   4 2.32829 0.62312   1
  10  -8   4 1.95869 0.53919   1
  10   8   4 1.35201 0.50641   1
 -10   8   4 3.24240 0.67189   1
  10  -8   5 2.94000 0.61763   1
 -10   8   5 3.51758 0.69311   1
 -10  -8   5 4.10315 0.71106   1
  10   8   5 2.32396 0.58699   1
  -6  10   8 0.96470 0.55583   1
  10  -8   6 1.52642 0.59918   1
  10   8   6 2.20020 0.62133   1
 -10  -8   6 2.75126 0.72500   1
 -10   8   6 2.04869 0.66097   1
  10  -8   7 12.5765 1.14268   1
  -7 -10   8 13.6737 1.08302   1
 -10  -8   7 12.3475 1.13753   1
 -10   8   7 11.2000 1.12721   1
  -7  10   8 11.6512 1.06173   1
  10   8   7 14.0911 1.19395   1
 -10  -8   8 5.21908 0.79937   1
  -8 -10   8 3.67098 0.72932   1
  -8  10   8 2.44435 0.67510   1
 -10   8   8 4.99099 0.82806   1
  10   8   8 3.52277 0.75065   1
  10  -8   8 3.75644 0.73353   1
  -8  -9  10 10.6163 1.10197   1
   9  10   8 10.9875 1.09197   1
   9 -10   8 9.15999 1.02681   1
  -8   9  10 12.2893 1.12802   1
  -9  10   8 10.1128 1.06505   1
  -9 -10   8 11.3023 1.05134   1
 -10   9   0-0.08612 0.47448   1
 -10  -9   0 0.63588 0.48529   1
  10  -9   0-0.25073 0.43127   1
  10   9   0-0.35321 0.44178   1
  10  -9   1 5.35125 0.70208   1
  10   9  -1 7.09939 0.76148   1
 -10   9   1 6.68450 0.80699   1
  10  -9  -1 6.89433 0.75378   1
 -10  -9   1 5.46028 0.72251   1
  10   9   1 5.12377 0.68674   1
 -10   9   2 8.53577 0.91248   1
  10   9  -2 11.4126 0.96469   1
  10  -9   2 10.7489 0.96047   1
  10   9   2 11.1346 0.95428   1
 -10  -9   2 9.23331 0.89674   1
  10  -9  -2 8.99402 0.88979   1
 -10   9   3 20.9398 1.43977   1
  10  -9   3 21.6294 1.44087   1
  10   9   3 19.2513 1.43553   1
 -10  -9   3 20.5649 1.40032   1
 -10  -9   4 9.85328 0.93250   1
  10   9   4 8.59898 0.92356   1
  10  -9   4 8.26780 0.89228   1
 -10   9   4 10.5636 0.97856   1
 -10  -9   5 6.33238 0.81210   1
  10  -9   5 6.08722 0.77936   1
  10   9   5 7.40753 0.84625   1
 -10   9   5 4.86337 0.77037   1
 -10  -9   6 10.3596 0.97992   1
 -10   9   6 10.7150 1.07276   1
  -9  -6  10 9.64171 1.09924   1
  10   9   6 9.28249 0.99834   1
  10  -9   6 8.17604 0.94666   1
  -7 -10   9 1.72687 0.61176   1
  -7  10   9 2.10477 0.65095   1
 -10  -9   7 4.29637 0.79087   1
 -10   9   7 2.65904 0.71043   1
  10  -9   7 1.81711 0.63118   1
  10   9   7 1.42702 0.61739   1
  -8 -10   9 1.20206 0.63022   1
  -8  10   9 0.89187 0.67915   1
 -10  -9   8 0.91138 0.67806   1
 -10   9   8 0.86619 0.65236   1
  10   9   8 0.34931 0.58958   1
  10  -9   8 0.45532 0.57642   1
  -9 -10   9 3.46897 0.78529   1
  -9  10   9 3.08628 0.78576   1
  10  10   0 1.71600 0.53271   1
 -10 -10   0 2.74002 0.58725   1
 -10  10   0 0.93989 0.52316   1
  10 -10   0 1.60397 0.53507   1
  10 -10   1 14.0615 1.06367   1
  10  10   1 14.2133 1.09660   1
 -10 -10   1 11.9342 1.01625   1
 -10  10   1 12.5183 1.05964   1
  10 -10  -1 11.4549 1.00506   1
  10  10  -1 11.9330 1.03594   1
 -10 -10   2 1.20350 0.54013   1
 -10  10   2 0.87926 0.54098   1
  10  10   2-0.27189 0.45859   1
  10 -10  -2 0.08155 0.49825   1
  10 -10   2 0.94869 0.52313   1
  10  10   3 7.95563 0.88022   1
  10 -10   3 9.28242 0.90528   1
 -10  10   3 8.92103 0.90725   1
 -10 -10   3 8.89917 0.85689   1
  10  10   4 0.57957 0.51337   1
 -10  10   4-0.09237 0.51354   1
  10 -10   4 0.27660 0.45656   1
 -10 -10   4 0.59167 0.51993   1
  10 -10   5 3.26303 0.67330   1
 -10 -10   5 3.25438 0.69507   1
 -10  10   5 2.68804 0.72947   1
  10  10   5 4.39893 0.73349   1
  10  10   6 27.7240 1.74200   1
 -10  10   6 22.7170 1.66460   1
 -10 -10   6 24.4366 1.65815   1
  10 -10   6 26.6670 1.72698   1
 -10  10   7 4.11237 0.77929   1
  10  10   7 2.29340 0.66524   1
 -10 -10   7 1.51731 0.67175   1
  10 -10   7 2.01918 0.67950   1
  -8 -10  10 0.29204 0.66694   1
 -10 -10   8 1.30429 0.65947   1
 -10  10   8 1.40588 0.74915   1
  10  10   8-0.23244 0.59428   1
  -8  10  10 0.94193 0.66634   1
  10 -10   8 0.45144 0.57713   1
  10  10   9 35.2435 2.29475   1
  10 -10   9 36.5031 2.27903   1
 -11   0   0-0.09168 0.46353   1
  11   0   0 0.38415 0.51502   1
  11   0   1-0.58701 0.48950   1
 -11   0  -1 1.10684 0.55508   1
 -11   0   1 0.45623 0.47088   1
  11   0  -1 0.09646 0.47748   1
  11   0  -2-0.28911 0.46651   1
  11   0   2 0.19894 0.48151   1
 -11   0   2 0.55666 0.55831   1
  11   0  -3-0.09772 0.48385   1
  11   0   3-0.50787 0.51905   1
 -11   0   3-0.38005 0.52822   1
  11   0   4 0.41707 0.46904   1
  11   0  -4-0.59486 0.52172   1
 -11   0   4 0.38397 0.56039   1
  11   0   5 0.10880 0.52065   1
   5 -11   0 0.31961 0.23044   1
 -11   0   5-0.48901 0.56652   1
   6 -11   0-0.04501 0.27479   1
   6  11   0-0.09380 0.28633   1
 -11   0   6 0.10192 0.52592   1
  11   0   6 0.45347 0.56716   1
   7 -11   0 0.32541 0.33120   1
   7  11   0-0.11397 0.34047   1
  11   0   7 0.47315 0.51797   1
 -11   0   7 0.10701 0.65341   1
   8 -11   0 0.06323 0.37219   1
   8  11   0 0.46694 0.37407   1
   9 -11   0 0.07221 0.45024   1
   9  11   0 0.07659 0.42564   1
  10 -11   0-0.08149 0.46825   1
  10  11   0 0.08637 0.47585   1
  11   1   0-0.67430 0.49736   1
 -11   1   0-0.09213 0.51671   1
  11   1  -1 17.8065 1.34411   1
  11   1   1 17.7583 1.34507   1
 -11   1  -1 18.0720 1.32924   1
 -11   1   1 18.1563 1.31837   1
  11   1   2 15.1592 1.20146   1
 -11   1   2 14.7307 1.17646   1
  11   1  -2 14.8908 1.19248   1
   3 -11   1 34.1290 1.60106   1
 -11   1   3 36.3604 2.09622   1
  11   1   3 32.9887 2.07107   1
  11   1  -3 32.7517 2.05418   1
 -11   1   4 19.7242 1.41795   1
  11   1   4 19.2262 1.41814   1
   4 -11   1 19.0933 1.02853   1
   4  11   1 20.2061 1.04377   1
   5  11   1 0.30372 0.26301   1
   5 -11   1 0.41595 0.23917   1
  -5 -11   1 0.03659 0.26318   1
 -11   1   5 0.19728 0.52412   1
  -5  11   1 0.12202 0.26730   1
  11   1   5 0.21800 0.49683   1
  -6 -11   1 1.43747 0.35810   1
 -11   1   6 1.63793 0.60241   1
  -6  11   1 1.88668 0.38406   1
  11   1   6 2.61170 0.66722   1
   6 -11   1 2.19528 0.38552   1
   6  11   1 1.32134 0.35801   1
  11   1   7 15.5171 1.26825   1
 -11   1   7 12.8636 1.22068   1
   7  11   1 14.3739 0.96271   1
   7 -11   1 12.1680 0.90692   1
  -7 -11   1 13.1071 0.91575   1
  -7  11   1 14.2244 0.96765   1
  -8  11   1 9.56598 0.83313   1
   8  11   1 11.2882 0.85928   1
   8 -11  -1 9.12838 0.79572   1
   8 -11   1 8.76581 0.79416   1
  -8 -11   1 10.2548 0.81802   1
   9  11   1 12.3406 1.01693   1
   9 -11   1 12.4742 0.99324   1
   9  11  -1 13.3111 1.00768   1
   9 -11  -1 13.4434 1.01864   1
  -9  11   1 13.0702 1.03946   1
  -9 -11   1 12.8908 0.98439   1
  10 -11  -1 14.4606 1.12472   1
 -10 -11   1 13.2582 1.11473   1
  10  11   1 16.0617 1.19866   1
  10  11  -1 16.1928 1.17549   1
  10 -11   1 15.9152 1.16492   1
 -10  11   1 14.5944 1.18808   1
  11   2   0 9.43137 0.91807   1
 -11   2   0 7.03095 0.81275   1
  11   2   1 12.5987 1.04991   1
  11   2  -1 8.73985 0.94766   1
 -11   2   1 11.6938 1.03824   1
 -11   2  -1 10.7127 1.00973   1
   2  11   2 2.53018 0.21082   1
  -2 -11   2 1.83335 0.19873   1
  11   2  -2 2.35592 0.55471   1
  -2  11   2 2.41719 0.22270   1
 -11   2   2 3.65280 0.69082   1
  11   2   2 1.80002 0.55044   1
   2 -11   2 2.54074 0.22451   1
  11   2  -3 0.39363 0.52281   1
 -11   2   3 0.67107 0.52353   1
  -3  11   2 0.07482 0.13254   1
  11   2   3 0.10207 0.48843   1
   3  11   2 0.19038 0.19650   1
  -3 -11   2-0.06678 0.18382   1
   3 -11   2 0.04784 0.17195   1
  11   2   4 2.30389 0.62759   1
 -11   2   4 1.94217 0.62053   1
   4 -11   2 1.81976 0.29042   1
   4  11   2 1.98864 0.32215   1
  -4 -11   2 2.55960 0.31135   1
  -5  11   2 34.6555 1.78144   1
  -5 -11   2 36.5890 1.76874   1
   5 -11   2 33.2354 1.76478   1
  11   2   5 34.3998 2.16118   1
   5  11   2 34.7791 1.78651   1
 -11   2   5 33.7777 2.08961   1
  -6 -11   2 6.72227 0.57929   1
   6  11   2 7.13007 0.60510   1
  11   2   6 5.63588 0.82128   1
 -11   2   6 6.15462 0.86365   1
  -6  11   2 7.64344 0.62687   1
   6 -11   2 5.28440 0.55354   1
 -11   2   7 3.76623 0.74607   1
  -7 -11   2 3.24660 0.48575   1
  -7  11   2 3.53788 0.52910   1
  11   2   7 3.08403 0.69525   1
   7  11   2 4.47627 0.54465   1
   7 -11   2 4.18846 0.54795   1
  -8  11   2 0.69887 0.43040   1
  -8 -11   2 1.26563 0.46700   1
   8 -11   2 0.73852 0.40472   1
   8  11   2-0.14024 0.38706   1
  -9  11   2 11.3064 0.98839   1
   9 -11   2 12.3524 0.98575   1
   9  11   2 11.5762 0.96990   1
  -9 -11   2 12.3373 0.96224   1
 -10 -11   2 4.83781 0.69930   1
 -10  11   2 3.21345 0.66775   1
  10  11   2 5.72687 0.74070   1
  10 -11   2 4.93302 0.68975   1
  11   3   0-0.57685 0.55705   1
  11  -3   0-0.37761 0.55131   1
 -11  -3   0-0.44926 0.54088   1
 -11   3   0 0.18486 0.50043   1
 -11  -3   1 25.6298 1.66104   1
  11  -3  -1 27.3218 1.70274   1
  11  -3   1 24.2499 1.68415   1
  11   3  -1 25.5551 1.67535   1
  11   3   1 23.7518 1.64397   1
 -11   3  -1 24.6147 1.64989   1
  -1 -11   3 24.4924 1.21423   1
 -11   3   1 28.9810 1.71957   1
 -11  -3  -1 26.6555 1.66210   1
  -1  11   3 25.5724 1.22654   1
   2 -11   3 57.2072 2.04807   1
  11  -3   2 57.3915 2.60223   1
  -2 -11   3 55.8324 2.03236   1
 -11   3   2 59.9765 2.60447   1
  11   3  -2 56.9873 2.59316   1
  11  -3  -2 62.7883 2.64465   1
   2  11   3 59.5832 2.05477   1
  11   3   2 52.3754 2.55533   1
 -11  -3   2 58.3737 2.57447   1
 -11  -3   3 0.28091 0.49752   1
  -3 -11   3 0.14182 0.21725   1
   3 -11   3 0.06141 0.21624   1
 -11   3   3 0.86633 0.55761   1
  11   3  -3-0.19738 0.43815   1
  11  -3  -3 1.06299 0.54630   1
  11   3   3 0.10247 0.47889   1
  11  -3   3 0.70683 0.49983   1
   3  11   3 0.15513 0.21256   1
  11   3   4 12.0702 1.11799   1
  11  -3   4 14.0906 1.13226   1
  -4  11   3 10.9180 0.75554   1
   4 -11   3 11.9572 0.75290   1
 -11  -3   4 11.4425 1.05714   1
  -4 -11   3 11.6974 0.74817   1
 -11   3   4 12.1455 1.09078   1
   4  11   3 12.7712 0.77692   1
  -5  11   3 0.47185 0.33262   1
 -11   3   5 0.49974 0.55580   1
   5  11   3 0.32976 0.29834   1
   5 -11   3 0.18158 0.26982   1
  11   3   5 1.09465 0.57079   1
  -5 -11   3 0.59874 0.29505   1
  11  -3   5 0.10820 0.48068   1
 -11  -3   5 1.36329 0.58629   1
   6  11   3 1.17614 0.37883   1
  -6 -11   3 1.65111 0.40560   1
  11   3   6 1.46915 0.58588   1
  11  -3   6 0.67128 0.59706   1
  -6  11   3 1.27443 0.40628   1
   6 -11   3 1.28781 0.35042   1
 -11  -3   6 1.10512 0.64581   1
 -11   3   6 1.64574 0.67374   1
   7  11   3 2.91869 0.49242   1
 -11   3   7 2.38185 0.71367   1
  11  -3   7 3.05727 0.69288   1
  -7 -11   3 3.34318 0.49442   1
  11   3   7 2.25332 0.62507   1
  -7  11   3 3.81780 0.55043   1
   7 -11   3 2.16156 0.44611   1
 -11  -3   7 4.12253 0.79689   1
  -8  11   3 1.07807 0.46229   1
   8  11   3 0.51942 0.41821   1
   8 -11   3 0.98768 0.42052   1
  -8 -11   3 1.50180 0.43889   1
  11   3   8 0.98880 0.54293   1
   9  11   3 2.16652 0.54325   1
   9 -11   3 2.77521 0.57343   1
  -9 -11   3 3.50014 0.58771   1
  -9  11   3 2.57244 0.60140   1
 -10 -11   3 25.4044 1.62277   1
  10 -11   3 26.4287 1.67103   1
 -10  11   3 25.0258 1.66776   1
  10  11   3 26.2180 1.67946   1
  11   4   0 19.1254 1.44916   1
  11  -4   0 22.6278 1.50289   1
 -11  -4   0 20.3688 1.44255   1
 -11   4   0 20.8733 1.45003   1
  11   4  -1 30.9274 2.03067   1
  11  -4  -1 37.6073 2.11258   1
 -11  -4   1 35.5799 2.05849   1
 -11  -4  -1 33.9470 2.04362   1
  11  -4   1 37.6211 2.11855   1
 -11   4  -1 32.5402 2.04382   1
 -11   4   1 34.4376 2.05466   1
  11   4   1 31.5981 2.03613   1
 -11   4   2 2.83613 0.64077   1
  11  -4  -2 3.34758 0.67009   1
  11   4   2 4.24008 0.68218   1
 -11  -4   2 4.00640 0.72971   1
  11   4  -2 2.94773 0.62900   1
  -2 -11   4 3.01035 0.33567   1
  11  -4   2 3.75500 0.65262   1
  11  -4  -3 7.59477 0.86466   1
  -3 -11   4 8.73782 0.59979   1
 -11   4   3 9.46097 0.95475   1
  11   4   3 7.80847 0.88175   1
  11  -4   3 7.85274 0.88576   1
 -11  -4   3 9.21095 0.92562   1
  -3  11   4 9.14353 0.62305   1
  11   4  -3 8.96684 0.93066   1
 -11  -4   4 3.04344 0.63588   1
  11  -4   4 3.61354 0.66918   1
  11   4   4 3.05071 0.64536   1
  -4 -11   4 4.69817 0.47591   1
  -4  11   4 4.94795 0.49649   1
   4  11   4 4.32101 0.48140   1
 -11   4   4 3.84208 0.73479   1
   4 -11   4 4.47604 0.44574   1
  -5 -11   4 0.37140 0.29954   1
  11   4   5 1.10000 0.54566   1
  -5  11   4 0.87406 0.36174   1
 -11  -4   5 0.87615 0.58265   1
 -11   4   5 0.50403 0.58503   1
   5 -11   4 1.52454 0.34585   1
   5  11   4 0.68728 0.30599   1
  11  -4   5 1.18966 0.55927   1
  -6  11   4 0.05924 0.37689   1
  11   4   6 0.22593 0.47355   1
   6 -11   4 0.05854 0.32535   1
   6  11   4-0.18110 0.33549   1
  11  -4   6-0.44583 0.53951   1
 -11  -4   6-0.09995 0.58351   1
 -11   4   6-0.10378 0.58664   1
  -6 -11   4 0.26944 0.34056   1
  11   4   7 5.57801 0.84919   1
   7  11   4 7.50203 0.69431   1
  -7  11   4 5.88646 0.69889   1
   7 -11   4 6.85469 0.67056   1
  11  -4   7 7.74258 0.93161   1
  -7 -11   4 7.29077 0.69344   1
 -11   4   7 6.70952 0.91621   1
 -11  -4   7 8.59469 0.96618   1
  11  -4   8 7.71921 0.97480   1
   8  11   4 10.4010 0.86549   1
  -8  11   4 9.02395 0.85521   1
  11   4   8 10.1443 1.09261   1
  -8 -11   4 8.26877 0.80421   1
   8 -11   4 9.63067 0.84674   1
  -9  11   4 11.0079 0.97021   1
  -9 -11   4 9.27388 0.88767   1
   9  11   4 10.4137 0.94849   1
   9 -11   4 8.86198 0.88365   1
  10 -11   4 4.55631 0.72981   1
 -10  11   4 6.44837 0.81848   1
 -10 -11   4 3.94611 0.65454   1
  10  11   4 4.40130 0.76667   1
 -11   5   0 0.83912 0.53581   1
  11   5   0 0.38941 0.48193   1
 -11  -5   0-0.08896 0.51534   1
  11  -5   0-0.09442 0.44665   1
  11   5  -1-0.09823 0.50179   1
 -11   5  -1-0.09435 0.56776   1
 -11  -5   1 0.35740 0.52972   1
 -11   5   1-0.09420 0.50983   1
  11  -5  -1-0.09489 0.43794   1
  11   5   1 0.19785 0.51047   1
 -11  -5  -1 0.09012 0.47879   1
  11  -5   1 0.38252 0.48349   1
  11  -5  -2 19.8777 1.41436   1
  11   5   2 17.7321 1.39914   1
  11  -5   2 19.3286 1.41857   1
 -11  -5   2 20.4616 1.42800   1
 -11   5   2 20.9382 1.43445   1
  11   5  -2 20.3569 1.43236   1
 -11   5   3 0.19353 0.53313   1
 -11  -5   3-0.09242 0.48632   1
  11   5   3-0.82407 0.57739   1
  11   5  -3 0.39354 0.51772   1
  11  -5   3 0.20103 0.44010   1
  -3 -11   5 0.24518 0.28757   1
  11  -5  -3-0.19056 0.43973   1
  -3  11   5-0.04442 0.29887   1
 -11   5   4 7.05100 0.88021   1
  11  -5   4 9.07936 0.92806   1
  -4 -11   5 7.73147 0.62935   1
  11   5   4 7.38213 0.88446   1
 -11  -5   4 7.40482 0.86124   1
  -4  11   5 7.81019 0.65530   1
  11   5   5 3.19272 0.66481   1
   5 -11   5 2.20336 0.41872   1
  -5 -11   5 3.10457 0.45501   1
  -5  11   5 3.78173 0.51405   1
  11  -5   5 2.16015 0.57148   1
 -11  -5   5 3.61146 0.72691   1
 -11   5   5 2.45339 0.69529   1
   5  11   5 3.14781 0.46983   1
  11  -5   6 0.11142 0.53320   1
   6  11   5 0.13210 0.37955   1
  -6 -11   5 0.29061 0.40462   1
  -6  11   5-0.06347 0.40644   1
 -11  -5   6 0.10022 0.56176   1
  11   5   6 0.79099 0.56533   1
 -11   5   6-0.31336 0.58549   1
   6 -11   5-0.06383 0.33913   1
  11  -5   7 0.46847 0.56152   1
  11   5   7 0.83475 0.58480   1
 -11   5   7 0.98028 0.68923   1
  -7 -11   5 0.83481 0.44346   1
   7  11   5 1.18921 0.46473   1
 -11  -5   7 0.73298 0.62644   1
  -7  11   5 0.56852 0.46803   1
   7 -11   5 0.78777 0.40631   1
   8 -11   5 6.42209 0.75152   1
  11   5   8 6.65441 0.91554   1
  -8  11   5 7.65383 0.81636   1
  11  -5   8 7.10765 0.94403   1
  -8 -11   5 7.55545 0.76348   1
   8  11   5 8.03792 0.80473   1
  -9 -11   5 2.86314 0.59735   1
   9 -11   5 1.56043 0.51125   1
  -9  11   5 2.45203 0.62039   1
   9  11   5 4.34414 0.64045   1
 -10  11   5-0.09608 0.57834   1
  10  11   5 0.49748 0.52379   1
 -10 -11   5 0.78808 0.61971   1
  10 -11   5 0.28530 0.50545   1
  11  -6   0 4.85925 0.69271   1
  11   6   0 4.45713 0.71951   1
 -11  -6   0 5.49256 0.73204   1
 -11   6   0 4.21392 0.72367   1
 -11   6   1 4.17620 0.72523   1
  11   6  -1 4.65650 0.72977   1
  11  -6  -1 4.18280 0.68185   1
 -11  -6   1 4.38731 0.71188   1
 -11  -6  -1 5.87346 0.75911   1
 -11   6  -1 4.20150 0.72594   1
  11   6   1 4.86988 0.70643   1
  11  -6   1 5.29431 0.73471   1
 -11   6   2 28.9419 1.74607   1
  11   6  -2 24.7332 1.67252   1
  11  -6  -2 25.6620 1.68276   1
  11   6   2 24.2316 1.67893   1
  11  -6   2 28.5970 1.75028   1
 -11  -6   2 23.3101 1.63738   1
  11   6   3 26.3538 1.70342   1
  11   6  -3 24.0075 1.63245   1
 -11  -6   3 26.0509 1.65885   1
 -11   6   3 23.3204 1.64622   1
  11  -6   3 25.2947 1.66978   1
  11  -6  -3 25.2898 1.63584   1
  -4 -11   6 3.01949 0.46530   1
 -11  -6   4 2.75436 0.67663   1
 -11   6   4 3.10552 0.70867   1
  -4  11   6 2.52419 0.46578   1
  11   6   4 3.17146 0.65309   1
  11  -6   4 3.08790 0.63209   1
  -5  11   6 9.42937 0.81653   1
  11   6   5 12.5356 1.09818   1
  11  -6   5 9.77101 1.01521   1
 -11   6   5 12.4863 1.10345   1
 -11  -6   5 8.49929 1.00040   1
  -5 -11   6 11.3102 0.84354   1
  11  -6   6 2.22141 0.63860   1
  11   6   6 1.24716 0.54902   1
  -6  11   6 1.82617 0.47059   1
  -6 -11   6 2.59134 0.50803   1
   6  11   6 1.44750 0.45902   1
 -11  -6   6 2.08511 0.66938   1
 -11   6   6 2.71345 0.71532   1
  11   6   7 5.96763 0.87259   1
  -7 -11   6 4.74565 0.68596   1
  -7  11   6 6.64709 0.75398   1
   7 -11   6 6.42695 0.72863   1
 -11  -6   7 6.67108 0.90734   1
 -11   6   7 6.86149 0.93114   1
  11  -6   7 7.03699 0.90458   1
   7  11   6 5.77752 0.70934   1
  11   6   8 6.75460 0.94631   1
   8 -11   6 6.99531 0.79546   1
  11  -6   8 8.87284 0.98028   1
  -8  11   6 6.15499 0.82769   1
   8  11   6 6.78702 0.78725   1
  -8 -11   6 7.59539 0.81295   1
   9 -11   6 10.3838 1.02139   1
   9  11   6 12.1416 1.09109   1
  -9 -11   6 11.4329 1.00805   1
  -9  11   6 12.9099 1.11468   1
  10 -11   6 0.29939 0.56459   1
  10  11   6 0.83030 0.56725   1
 -10  11   6 0.39594 0.58283   1
 -10 -11   6 0.63153 0.60025   1
  11   7   0-0.29352 0.53431   1
  11  -7   0-0.09338 0.45713   1
 -11   7   0 0.09480 0.50363   1
 -11  -7   0-0.08889 0.50664   1
  11  -7  -1 4.96941 0.74127   1
 -11  -7  -1 7.00985 0.81993   1
  11   7  -1 7.76466 0.85240   1
 -11  -7   1 7.40448 0.82118   1
 -11   7   1 7.32793 0.87171   1
  11   7   1 7.56239 0.85831   1
  11  -7   1 6.81969 0.80527   1
 -11   7   2 27.5834 1.80381   1
  11  -7   2 29.9828 1.83946   1
  11   7   2 27.4068 1.81050   1
  11   7  -2 28.8434 1.82864   1
 -11  -7   2 27.5683 1.76960   1
  11  -7  -2 29.5221 1.80358   1
  11  -7  -3 22.6609 1.54604   1
  11  -7   3 23.0452 1.58579   1
  11   7   3 23.8215 1.60908   1
 -11  -7   3 24.4282 1.58866   1
  11   7  -3 20.4851 1.53551   1
 -11   7   3 25.0032 1.60921   1
 -11   7   4 2.51472 0.61346   1
 -11  -7   4 2.93158 0.70450   1
  11   7   4 2.54103 0.60130   1
  11  -7   4 3.48667 0.63823   1
 -11   7   5 0.92227 0.63054   1
  11  -7   5 0.42492 0.53759   1
  -5  11   7 0.06797 0.40968   1
  11   7   5 0.43687 0.51086   1
 -11  -7   5 0.77179 0.55034   1
  -5 -11   7 1.00386 0.46526   1
  -6 -11   7 7.58056 0.76203   1
  -6  11   7 8.03521 0.82314   1
 -11  -7   6 9.60879 0.99509   1
 -11   7   6 6.95797 0.94731   1
  11   7   6 9.03855 0.98562   1
  11  -7   6 8.92261 0.97097   1
  -7  11   7 4.98557 0.74780   1
 -11   7   7 3.92018 0.79586   1
  -7 -11   7 3.70071 0.65950   1
  11   7   7 6.51461 0.88222   1
  11  -7   7 6.25553 0.85567   1
 -11  -7   7 5.46449 0.85505   1
   8  11   7 5.33780 0.78529   1
  11   7   8 6.10364 0.91582   1
   8 -11   7 6.73225 0.83437   1
  -8 -11   7 6.68894 0.77805   1
  11  -7   8 5.01690 0.83678   1
  -8  11   7 6.72724 0.85168   1
  11   7   9 3.63738 0.82442   1
   9  11   7 5.24893 0.76433   1
   9 -11   7 3.91075 0.73861   1
  -9 -11   7 5.14372 0.77209   1
  -9  11   7 4.66957 0.81576   1
  11  -7   9 5.76360 0.90504   1
 -10 -11   7 15.8080 1.37067   1
 -10  11   7 20.8686 1.49140   1
  10  11   7 21.3039 1.51278   1
  10 -11   7 18.6768 1.46282   1
  11  -8   0 69.8878 3.74384   1
  11   8   0 72.3597 3.80065   1
 -11  -8   0 75.1991 3.76316   1
 -11   8   0 76.6964 3.80439   1
  11   8   1 17.5728 1.36734   1
  11  -8   1 17.7767 1.32212   1
 -11   8   1 18.6476 1.38730   1
  11  -8  -1 18.9588 1.35278   1
 -11  -8   1 18.8355 1.33535   1
  11   8  -1 18.2630 1.36582   1
  11  -8   2 1.63898 0.57362   1
  11  -8  -2 2.31779 0.56000   1
 -11   8   2 0.57375 0.52906   1
  11   8  -2 0.97513 0.50550   1
 -11  -8   2 1.15532 0.56373   1
  11   8   2 0.50142 0.45958   1
  11   8   3 0.10355 0.52358   1
  11  -8   3 0.19880 0.48666   1
 -11  -8   3 0.27310 0.55982   1
 -11   8   3 0.19580 0.52506   1
  11  -8   4 6.33990 0.82976   1
 -11   8   4 6.14107 0.83769   1
  11   8   4 4.88088 0.77746   1
 -11  -8   4 6.18891 0.80050   1
 -11  -8   5 4.82396 0.76469   1
  11  -8   5 2.53840 0.63631   1
 -11   8   5 4.23541 0.82650   1
  11   8   5 4.91434 0.75460   1
  11  -8   6 5.35117 0.82045   1
  -6  11   8 4.58983 0.70007   1
  11   8   6 4.01365 0.77331   1
 -11  -8   6 4.47071 0.78146   1
 -11   8   6 4.38150 0.82239   1
  -6 -11   8 4.20633 0.63723   1
  -7 -11   8 1.69310 0.57440   1
  11  -8   7 1.27086 0.65109   1
 -11  -8   7 2.77760 0.77221   1
 -11   8   7 0.65957 0.68402   1
  11   8   7 2.13099 0.68360   1
  -7  11   8 1.13491 0.60479   1
  -8 -11   8 4.01059 0.72928   1
  -8  11   8 4.38775 0.71595   1
  11   8   8 3.99540 0.84790   1
  11  -8   8 3.41194 0.78927   1
   9  11   8 23.2350 1.69234   1
   9 -11   8 22.0299 1.65122   1
  11  -8   9 25.2543 1.82965   1
  -9 -11   8 27.7023 1.71851   1
  11   8   9 24.3651 1.81493   1
  -9  11   8 24.7345 1.70295   1
 -10 -11   8 20.7954 1.55256   1
 -10  11   8 20.0737 1.56574   1
  10  11   8 22.8252 1.61316   1
  10 -11   8 20.9438 1.57151   1
 -11   9   0-0.09534 0.58212   1
  11   9   0 0.58822 0.58564   1
  11  -9   0 0.09271 0.46389   1
 -11  -9   0 0.17544 0.49176   1
  11  -9   1 39.1148 2.30127   1
 -11   9   1 42.0724 2.34092   1
  11   9   1 37.8246 2.30511   1
  11  -9  -1 42.2713 2.31382   1
 -11  -9   1 37.0238 2.26219   1
  11   9  -1 41.8009 2.34632   1
  11   9  -2 2.03005 0.58706   1
 -11  -9   2 2.49195 0.63521   1
 -11   9   2 2.22026 0.64664   1
  11  -9  -2 2.92815 0.60658   1
  11   9   2 2.82517 0.67109   1
  11  -9   2 2.20119 0.61005   1
 -11  -9   3 22.3898 1.58581   1
  11  -9   3 24.8707 1.64783   1
 -11   9   3 25.0392 1.66609   1
  11   9   3 24.4424 1.67222   1
  11   9   4 0.63748 0.56736   1
 -11  -9   4 1.48936 0.65407   1
  11  -9   4 1.83590 0.58887   1
 -11   9   4 1.41403 0.61050   1
  11  -9   5 8.00847 0.94511   1
 -11  -9   5 10.9860 1.03963   1
 -11   9   5 10.8498 1.07564   1
  11   9   5 8.30514 0.95724   1
  11   9   6 17.0176 1.39230   1
 -11  -9   6 17.4811 1.39436   1
  11  -9   6 17.6882 1.40364   1
 -11   9   6 18.0986 1.39932   1
  -7 -11   9 0.77251 0.56069   1
 -11   9   7 0.98452 0.73197   1
  -7  11   9 0.37078 0.57839   1
  11   9   7 0.23675 0.59264   1
  11  -9   7-0.23012 0.60005   1
 -11  -9   7 1.42838 0.68275   1
  -8  11   9 7.58434 0.93066   1
  11   9   8 4.44908 0.86232   1
  11  -9   8 3.65309 0.78272   1
  -8 -11   9 4.41590 0.77362   1
  11   9   9 6.90826 1.00674   1
  -9 -11   9 6.72965 0.90101   1
  -9  11   9 5.55195 0.91403   1
  11  -9   9 7.29648 1.01195   1
  10  11   9 0.73007 0.65901   1
  10 -11   9 0.59391 0.64335   1
  11   9  10 1.76979 0.78266   1
  11  -9  10-0.40224 0.73264   1
  11 -10   0 38.9265 2.20400   1
 -11 -10   0 38.7407 2.20088   1
  11  10   0 35.2888 2.20045   1
  11  10  -1 3.84448 0.71874   1
  11 -10  -1 5.07527 0.71771   1
 -11  10   1 4.48785 0.72780   1
 -11 -10   1 3.93194 0.68756   1
  11  10   1 2.64120 0.67271   1
  11 -10   1 3.96095 0.67404   1
  11 -10   2 31.6148 1.93751   1
 -11 -10   2 28.5333 1.86318   1
  11  10   2 32.4832 1.96836   1
 -11  10   2 34.1343 1.98733   1
  11  10  -2 29.7834 1.92391   1
  11 -10  -2 32.0802 1.92144   1
 -11  10   3 1.95578 0.64572   1
  11 -10   3 1.66253 0.61341   1
 -11 -10   3 1.96870 0.60995   1
  11  10   3 3.78964 0.71187   1
  11  10   4 0.10559 0.51117   1
  11 -10   4 0.10107 0.51636   1
 -11 -10   4 0.37024 0.56112   1
 -11  10   4 0.20152 0.58368   1
 -11  10   5 1.25214 0.63650   1
 -11 -10   5 1.43981 0.61876   1
  11  10   5 2.29394 0.68941   1
  11 -10   5 1.67477 0.63389   1
  11 -10   6 16.6787 1.46390   1
  11  10   6 21.6941 1.57129   1
 -11 -10   6 20.9741 1.51806   1
 -11  10   6 22.4606 1.57666   1
 -11  10   7-0.22174 0.73262   1
  11  10   7 0.11903 0.56292   1
  11 -10   7 0.57648 0.70894   1
 -11 -10   7 0.30597 0.61373   1
  -7  11  10-0.48966 0.65107   1
  -8  11  10 0.42092 0.66275   1
  -8 -11  10 0.68547 0.64537   1
  11  10   8 2.22088 0.74982   1
  11 -10   8 1.91798 0.69088   1
  11 -10   9 4.82733 0.90674   1
  11  10   9 5.34790 0.94411   1
  11 -10  10 51.9334 2.91152   1
  10  11  10 44.7007 2.78440   1
  11  10  10 44.0038 2.81888   1
  11  11   0 0.19232 0.55256   1
  11 -11   0 0.09065 0.54148   1
  11 -11  -1 0.62587 0.50591   1
 -11  11   1 1.23386 0.58359   1
  11  11   1 1.65769 0.60774   1
  11 -11   1 2.74118 0.64673   1
  11  11  -1 1.33011 0.57588   1
 -11 -11   1 2.67390 0.63634   1
 -11  11   2 5.06578 0.75354   1
  11 -11   2 3.59715 0.68711   1
  11  11   2 3.24674 0.71198   1
 -11 -11   2 4.86881 0.71534   1
 -11  11   3 19.5212 1.43733   1
 -11 -11   3 17.3600 1.35829   1
  11  11   3 18.7130 1.43656   1
  11 -11   3 21.6213 1.46350   1
 -11  11   4 93.8642 4.77111   1
  11  11   4 99.3134 4.80442   1
  11 -11   4 91.6366 4.73474   1
 -11 -11   4 95.1993 4.72053   1
 -11 -11   5 106.703 5.55508   1
 -11  11   5 120.052 5.66802   1
  11  11   5 117.499 5.68464   1
  11 -11   5 116.724 5.65861   1
  11  11   6 23.1220 1.71169   1
 -11  11   6 24.2950 1.75538   1
 -11 -11   6 27.7542 1.75460   1
  11 -11   6 24.6864 1.72792   1
  11  11   7 1.41998 0.69145   1
  11 -11   7 0.57124 0.58435   1
 -11 -11   7 0.61641 0.69588   1
 -11  11   7 0.11152 0.73302   1
  11  11   8 3.81405 0.81825   1
  11 -11   8 4.53362 0.84999   1
  11  11   9 0.25749 0.67757   1
  11 -11   9 0.25091 0.69127   1
  11  11  10 0.13590 0.74215   1
  11 -11  10 0.13316 0.66620   1
  11  11  11-0.85403 0.77745   1
  11 -11  11 0.14004 0.74416   1
 -12   0   0 4.57924 0.75512   1
  12   0   0 4.29310 0.75012   1
  12   0  -1 212.613 10.1877   1
 -12   0   1 225.533 10.1803   1
  12   0   1 214.614 10.1950   1
 -12   0  -1 224.891 10.1846   1
  12   0  -2-0.74836 0.61932   1
 -12   0   2-0.20212 0.59922   1
  12   0   2 0.32884 0.51229   1
  12   0   3 33.0465 2.05919   1
 -12   0   3 32.9703 2.03448   1
  12   0  -3 31.5433 2.02164   1
  12   0  -4 0.75583 0.55225   1
 -12   0   4 0.10531 0.57575   1
  12   0   4 1.02370 0.56971   1
  12   0   5 2.00554 0.64153   1
 -12   0   5 2.91563 0.65849   1
  12   0   6 3.51360 0.74826   1
 -12   0   6 5.78664 0.81821   1
   6 -12   0 3.52566 0.41989   1
   7  12   0 1.79180 0.41643   1
   7 -12   0 2.65367 0.43132   1
  12   0   7 2.92219 0.69492   1
  12   0   8 22.3604 1.62211   1
   8  12   0 18.3478 1.21660   1
   8 -12   0 18.6145 1.20620   1
   9  12   0 2.83820 0.55790   1
   9 -12   0 1.47621 0.50557   1
  10  12   0-0.08480 0.46314   1
  10 -12   0-0.15911 0.47874   1
  11  12   0 10.1100 1.03288   1
  11 -12   0 11.7319 1.03889   1
  12   1   0-0.10527 0.49787   1
 -12   1   0-0.20008 0.54634   1
 -12   1  -1 4.23542 0.72122   1
 -12   1   1 3.40517 0.63765   1
  12   1  -1 3.82787 0.70922   1
  12   1   1 3.86061 0.71066   1
  12   1   2 6.15466 0.82604   1
  12   1  -2 7.18695 0.82316   1
 -12   1   2 4.56268 0.74302   1
  12   1  -3 16.2021 1.36642   1
 -12   1   3 22.4988 1.47421   1
  12   1   3 17.7347 1.41821   1
 -12   1   4 13.0142 1.12368   1
  12   1   4 9.57561 1.02657   1
  12   1  -4 10.9447 1.04293   1
   4 -12   1 11.2976 0.65496   1
   5 -12   1 4.82472 0.42458   1
   5  12   1 4.06386 0.43633   1
  12   1   5 4.61000 0.78563   1
 -12   1   5 3.90530 0.76292   1
   6  12   1 8.73358 0.66896   1
 -12   1   6 8.44421 1.00764   1
  12   1   6 8.01026 1.02294   1
   6 -12   1 9.06843 0.66018   1
  12   1   7 7.50717 0.93161   1
   7 -12   1 6.57518 0.61569   1
   7  12   1 5.57362 0.59998   1
   8  12   1 1.96398 0.45310   1
  -8 -12   1 1.62383 0.44825   1
   8 -12   1 1.52305 0.41700   1
  12   1   8 1.05980 0.64472   1
  -8  12   1 1.26497 0.45548   1
   9  12   1 3.86514 0.62470   1
   9 -12   1 4.28203 0.62724   1
  -9 -12   1 5.05800 0.66801   1
  -9  12   1 5.38554 0.71562   1
  12   1   9 3.57640 0.78200   1
  10 -12  -1 0.77755 0.45043   1
 -10 -12   1 0.07768 0.51650   1
  10  12   1-0.08389 0.46626   1
  10 -12   1 0.16344 0.47714   1
 -10  12   1-0.17003 0.61730   1
 -11 -12   1-0.60260 0.54765   1
  11  12   1 0.37404 0.57091   1
  11 -12   1 0.27290 0.54740   1
 -11  12   1-0.09414 0.64811   1
  11  12  -1 0.18560 0.54175   1
  11 -12  -1-0.08688 0.54536   1
  12   2   0 130.608 6.41869   1
 -12   2   0 134.426 6.39805   1
 -12   2  -1 33.8531 2.10186   1
  12   2  -1 34.7927 2.14409   1
 -12   2   1 35.7365 2.12806   1
  12   2   1 33.4693 2.13453   1
 -12   2   2 47.7959 2.65838   1
  12   2  -2 48.8624 2.70314   1
  12   2   2 43.6542 2.66226   1
   3 -12   2 4.64582 0.34875   1
 -12   2   3 3.53117 0.73711   1
   3  12   2 5.15425 0.35690   1
  12   2   3 4.48172 0.73368   1
  -3 -12   2 4.79278 0.34487   1
  12   2  -3 3.98025 0.71118   1
  -3  12   2 5.05678 0.36572   1
   4  12   2 4.12370 0.37289   1
  12   2   4 3.54167 0.72067   1
  12   2  -4 3.58876 0.72781   1
  -4 -12   2 3.60229 0.36238   1
   4 -12   2 3.49991 0.34307   1
 -12   2   4 3.61520 0.75746   1
   5  12   2 18.7991 1.07490   1
   5 -12   2 17.9813 1.05815   1
  12   2   5 18.8220 1.48629   1
  -5  12   2 18.3843 1.08058   1
 -12   2   5 22.7725 1.53134   1
  -5 -12   2 19.6406 1.07444   1
   6 -12   2 2.81789 0.38582   1
   6  12   2 2.91771 0.40586   1
 -12   2   6 2.52824 0.70992   1
  -6 -12   2 2.70652 0.41872   1
  -6  12   2 2.85122 0.41335   1
  12   2   6 2.92254 0.68772   1
  -7  12   2 0.11810 0.36826   1
   7  12   2-0.05900 0.37294   1
  12   2   7 1.01946 0.63757   1
   7 -12   2 0.22247 0.32224   1
  -7 -12   2 0.15995 0.34372   1
  -8  12   2 5.98615 0.68373   1
  -8 -12   2 5.70904 0.62327   1
  12   2   8 4.63521 0.84132   1
   8 -12   2 5.22320 0.62003   1
   8  12   2 7.19792 0.70092   1
   9  12   2 28.3741 1.67174   1
   9 -12   2 28.8031 1.65068   1
  12   2   9 26.8409 1.95331   1
  -9 -12   2 25.9390 1.60149   1
  -9  12   2 25.4720 1.63464   1
 -10 -12   2 60.3319 2.99845   1
 -10  12   2 55.6466 3.00824   1
  10 -12   2 55.1121 2.97665   1
  10  12   2 56.7927 3.01595   1
  11  12   2 9.83005 1.00140   1
 -11  12   2 7.98570 0.96461   1
 -11 -12   2 9.87007 0.96804   1
  12  -3   0-0.62670 0.54976   1
 -12   3   0-0.10063 0.52964   1
  12   3   0-0.21279 0.45949   1
 -12  -3   0 0.09784 0.56231   1
 -12   3   1 2.73390 0.69717   1
  -1 -12   3 2.90154 0.23749   1
  12  -3  -1 3.14040 0.66519   1
  12   3  -1 2.46521 0.61437   1
   1  12   3 2.86569 0.23064   1
 -12  -3  -1 3.36686 0.70493   1
 -12   3  -1 2.13823 0.66037   1
 -12  -3   1 1.77213 0.59764   1
   1 -12   3 3.16452 0.24319   1
  -1  12   3 3.05907 0.24019   1
  12   3   1 4.86409 0.74268   1
  12  -3   1 2.43152 0.63040   1
  -2 -12   3 20.1089 1.02364   1
  -2  12   3 20.1507 1.03733   1
  12   3   2 22.5469 1.56215   1
  12  -3   2 19.7923 1.50201   1
   2 -12   3 20.5254 1.03170   1
 -12   3   2 18.7203 1.46837   1
   2  12   3 21.7854 1.03489   1
 -12  -3   2 21.0908 1.50055   1
  12   3  -2 22.1913 1.55180   1
  12  -3  -2 20.7966 1.51170   1
  -3 -12   3 22.1931 0.68570   1
 -12  -3   3 25.1763 1.32051   1
 -12   3   3 22.0163 1.29360   1
   3  12   3 23.7355 0.71903   1
  12   3   3 22.0096 1.31355   1
  12  -3   3 19.2532 1.27787   1
   3 -12   3 22.3155 0.69987   1
  12  -3  -3 25.3695 1.36716   1
  12   3  -3 17.0452 1.17129   1
  12  -3   4 15.5883 1.30428   1
  12   3   4 14.5361 1.27408   1
 -12  -3   4 17.0880 1.32276   1
 -12   3   4 15.9474 1.30853   1
   4  12   3 15.0341 0.89009   1
  -4 -12   3 15.1890 0.87376   1
   4 -12   3 14.7759 0.88502   1
  12  -3   5 2.44541 0.67797   1
   5 -12   3 1.39569 0.31292   1
  -5 -12   3 1.55217 0.33100   1
  -5  12   3 1.90949 0.36688   1
  12   3   5 1.88517 0.60577   1
   5  12   3 1.31611 0.35869   1
 -12  -3   5 1.27337 0.64223   1
 -12   3   5 1.51702 0.62640   1
  -6 -12   3 0.87260 0.33680   1
 -12  -3   6 1.18421 0.58438   1
 -12   3   6 0.66239 0.60991   1
  -6  12   3 1.50729 0.40316   1
   6 -12   3 1.14710 0.32602   1
  12   3   6 1.47286 0.56828   1
  12  -3   6 0.36427 0.55520   1
   6  12   3 0.92601 0.37352   1
   7 -12   3 0.18170 0.32187   1
   7  12   3 0.38004 0.38681   1
  -7  12   3 0.43678 0.39442   1
  12   3   7-0.12648 0.55386   1
  12  -3   7 0.62654 0.55628   1
  -7 -12   3-0.11222 0.34510   1
  -8 -12   3 8.93867 0.81916   1
  -8  12   3 9.41593 0.86627   1
  12  -3   8 11.3147 1.18316   1
   8 -12   3 9.16255 0.81499   1
   8  12   3 10.5720 0.88465   1
  12   3   8 9.01607 1.10138   1
   9  12   3 10.5589 0.94714   1
  -9 -12   3 12.0405 0.95656   1
  -9  12   3 9.78443 0.91217   1
  12  -3   9 12.1861 1.22877   1
   9 -12   3 9.97178 0.91068   1
  12   3   9 9.50767 1.15074   1
 -10 -12   3 57.4197 3.06239   1
  10  12   3 60.7522 3.14341   1
 -10  12   3 59.2477 3.12994   1
  10 -12   3 58.7213 3.10106   1
  11  12   3 17.7279 1.40975   1
 -11 -12   3 17.9531 1.34394   1
 -11  12   3 21.3870 1.47825   1
 -12  -4   0 2.54070 0.64027   1
 -12   4   0 3.75350 0.72641   1
  12   4   0 4.26910 0.74243   1
  12  -4   0 3.85340 0.71320   1
  12  -4   1 13.3486 1.19383   1
  12   4  -1 13.0958 1.16725   1
  12  -4  -1 15.3020 1.23478   1
 -12  -4  -1 13.6201 1.15181   1
 -12  -4   1 17.0706 1.23838   1
 -12   4  -1 14.8754 1.23486   1
  12   4   1 11.9836 1.13130   1
  -1  12   4 12.0813 0.72312   1
 -12   4   1 12.2994 1.15190   1
  12  -4   2 9.97611 1.02860   1
  12   4  -2 7.96424 0.91360   1
  12   4   2 9.07991 0.95959   1
 -12   4   2 10.4868 1.03294   1
 -12  -4   2 9.90554 0.95767   1
  -2 -12   4 7.72209 0.56030   1
  12  -4  -2 10.0689 0.97583   1
 -12   4   3 4.20227 0.79297   1
  12   4  -3 2.91657 0.67269   1
  12  -4  -3 2.41749 0.62775   1
   3 -12   4 2.80316 0.35430   1
  12   4   3 3.49128 0.69054   1
 -12  -4   3 2.83833 0.69079   1
  12  -4   3 3.75533 0.73740   1
  -3 -12   4 2.82725 0.36815   1
   3  12   4 3.33316 0.37679   1
 -12  -4   4 9.45066 0.97508   1
  -4 -12   4 8.43920 0.62524   1
   4  12   4 9.01991 0.64575   1
 -12   4   4 9.79606 1.05054   1
   4 -12   4 8.33333 0.63707   1
  12   4   4 9.63396 1.01516   1
  12  -4   4 8.33591 0.97562   1
  -4  12   4 7.91208 0.65608   1
   5 -12   4 0.09822 0.25625   1
  12   4   5 0.58959 0.56441   1
  -5  12   4 0.50638 0.35467   1
  12  -4   5 0.34816 0.53577   1
  -5 -12   4 0.72562 0.34257   1
 -12  -4   5 0.10518 0.59467   1
 -12   4   5-0.10918 0.58559   1
   5  12   4 0.15237 0.30137   1
   6 -12   4 11.6151 0.85346   1
  -6 -12   4 12.5407 0.87198   1
  12  -4   6 12.9744 1.22633   1
  -6  12   4 13.0737 0.92717   1
 -12  -4   6 11.5228 1.14477   1
 -12   4   6 11.0655 1.14803   1
  12   4   6 10.2062 1.11766   1
   6  12   4 11.4492 0.86655   1
  12   4   7 10.3954 1.18854   1
  -7 -12   4 12.0425 0.94197   1
  -7  12   4 13.9756 1.00161   1
  12  -4   7 17.9078 1.37701   1
   7  12   4 13.7531 1.00017   1
   7 -12   4 14.3577 0.99214   1
  12   4   8 0.39785 0.64206   1
  12  -4   8-0.52522 0.61368   1
   8  12   4 0.15359 0.41202   1
  -8 -12   4 0.47218 0.45931   1
   8 -12   4 0.73081 0.43672   1
  -8  12   4 0.44969 0.47698   1
  12  -4   9 21.3718 1.65742   1
   9  12   4 19.8934 1.36483   1
   9 -12   4 18.2818 1.31483   1
  -9 -12   4 17.1011 1.26209   1
  -9  12   4 20.2647 1.37851   1
  12   4   9 19.3344 1.58948   1
 -10  12   4 48.6815 2.70152   1
 -10 -12   4 49.4056 2.66067   1
  10  12   4 50.8066 2.76185   1
  10 -12   4 48.0762 2.69737   1
  11 -12   4 6.33744 0.86685   1
 -11  12   4 8.18549 0.99238   1
 -11 -12   4 6.76689 0.86345   1
  11  12   4 8.97076 0.98646   1
 -12  -5   0 0.19416 0.57987   1
 -12   5   0 0.40766 0.57126   1
  12   5   0-0.10631 0.47188   1
  12  -5   0-0.10357 0.53975   1
 -12  -5  -1 9.87455 0.99191   1
 -12   5  -1 10.3357 1.01910   1
  12  -5   1 10.4824 1.01371   1
 -12  -5   1 9.35968 0.96093   1
 -12   5   1 10.4214 1.03423   1
  12  -5  -1 8.98824 0.97340   1
  12   5   1 8.69415 0.96364   1
  12   5  -1 8.87781 0.96068   1
  12   5   2 3.10108 0.65335   1
 -12  -5   2 4.63851 0.79293   1
  12  -5  -2 3.33784 0.66696   1
  12   5  -2 4.09769 0.71921   1
  12  -5   2 3.45028 0.72768   1
 -12   5   2 2.37661 0.63915   1
  -3 -12   5 23.5300 1.30347   1
  12   5  -3 21.8859 1.60717   1
  12   5   3 24.2838 1.70198   1
  12  -5   3 23.8249 1.65192   1
 -12  -5   3 22.2865 1.61911   1
 -12   5   3 24.7042 1.68389   1
  12  -5  -3 25.9887 1.68066   1
  -3  12   5 24.2893 1.32447   1
   4 -12   5 1.23427 0.33666   1
  -4 -12   5 1.28556 0.35418   1
 -12  -5   4 0.93109 0.63848   1
 -12   5   4 0.75674 0.59811   1
   4  12   5 1.79726 0.37871   1
  -4  12   5 1.50306 0.41081   1
  12   5   4 0.34506 0.53368   1
  12  -5   4 1.34920 0.60541   1
 -12   5   5 1.32086 0.66004   1
   5 -12   5 1.73662 0.38572   1
  -5 -12   5 1.47627 0.40940   1
   5  12   5 1.66207 0.40536   1
  -5  12   5 1.22664 0.40900   1
  12  -5   5 0.69450 0.53070   1
  12   5   5 0.59070 0.56174   1
 -12  -5   5 1.26443 0.66844   1
  -6 -12   5 0.50998 0.40324   1
   6  12   5-0.13049 0.40421   1
  -6  12   5 0.81886 0.42894   1
 -12  -5   6-0.10812 0.62637   1
 -12   5   6 0.22556 0.63229   1
   6 -12   5 0.06245 0.33516   1
  12  -5   6 1.09038 0.64377   1
  12   5   6 0.86333 0.60388   1
  12   5   7 1.64966 0.64675   1
  -7  12   5 1.34211 0.51421   1
  12  -5   7 2.61888 0.73261   1
   7  12   5 2.54400 0.53929   1
   7 -12   5 1.89613 0.46560   1
  -7 -12   5 1.61300 0.48248   1
  12   5   8 12.3960 1.24631   1
   8  12   5 10.0532 0.95923   1
  12  -5   8 15.1263 1.30188   1
  -8  12   5 13.1266 1.04812   1
   8 -12   5 11.3753 0.96755   1
  -8 -12   5 12.4706 0.99497   1
  -9  12   5 7.69610 0.86093   1
  12   5   9 7.10571 0.97132   1
  12  -5   9 8.16808 1.03705   1
  -9 -12   5 5.85398 0.79498   1
   9  12   5 5.56402 0.76070   1
   9 -12   5 7.01775 0.79713   1
 -10 -12   5-0.34409 0.54732   1
 -10  12   5 0.76190 0.59386   1
  10  12   5 0.39642 0.54127   1
  11  12   5 2.48196 0.72574   1
  11 -12   5 2.05654 0.64125   1
 -11  12   5 0.62138 0.68858   1
 -11 -12   5 1.87786 0.67911   1
 -12  -6   0 0.19359 0.55658   1
  12   6   0 0.21395 0.52409   1
  12  -6   0 0.82284 0.53643   1
 -12   6   0 0.82563 0.65689   1
  12  -6  -1 1.74423 0.62768   1
 -12   6  -1 0.72129 0.56409   1
  12   6  -1 1.67280 0.60205   1
 -12  -6   1 0.48991 0.57338   1
 -12   6   1 0.51802 0.55183   1
  12   6   1 0.86220 0.58461   1
  12  -6   1 0.73168 0.54616   1
 -12  -6  -1 0.87774 0.56179   1
  12   6  -2 0.10766 0.50309   1
  12  -6   2 0.32048 0.54012   1
  12  -6  -2-0.41490 0.55624   1
 -12   6   2-0.31087 0.58576   1
  12   6   2-0.55175 0.54618   1
 -12  -6   2 0.39245 0.56830   1
  12   6  -3 1.07122 0.54323   1
  12  -6  -3 1.03502 0.53574   1
  12   6   3 1.46378 0.61634   1
  12  -6   3 1.63954 0.60367   1
 -12  -6   3 0.60102 0.59983   1
 -12   6   3 0.10576 0.57395   1
 -12  -6   4 7.50717 0.90091   1
 -12   6   4 7.03758 0.90271   1
  -4 -12   6 6.60455 0.62185   1
  12   6   4 6.80432 0.89389   1
  12  -6   4 6.51014 0.84936   1
  -4  12   6 7.28132 0.67698   1
 -12  -6   5 1.99736 0.68419   1
 -12   6   5 1.66001 0.65852   1
  -5 -12   6 1.08015 0.41250   1
  12  -6   5 0.92343 0.55525   1
  -5  12   6 1.60962 0.45977   1
  12   6   5 0.94655 0.54217   1
  -6 -12   6 11.6809 0.92861   1
   6 -12   6 13.5252 0.97369   1
   6  12   6 11.8713 0.94685   1
  12   6   6 13.4755 1.23215   1
  12  -6   6 12.9424 1.19460   1
 -12  -6   6 13.1185 1.23458   1
  -6  12   6 12.2053 0.98920   1
  12  -6   7-0.49726 0.59489   1
  -7 -12   6 0.06820 0.43957   1
   7 -12   6 0.15159 0.39114   1
  -7  12   6 0.45316 0.56208   1
  12   6   7-0.12667 0.56226   1
   7  12   6 0.47112 0.44014   1
   8  12   6 9.31834 0.90649   1
   8 -12   6 9.45288 0.89878   1
  12   6   8 9.73474 1.10023   1
  -8 -12   6 8.97202 0.88573   1
  12  -6   8 11.1573 1.17459   1
  -8  12   6 7.64236 0.88755   1
   9  12   6 2.55029 0.68744   1
   9 -12   6 2.99430 0.62702   1
  12   6   9 1.38951 0.66599   1
  12  -6   9 2.60573 0.76983   1
  -9 -12   6 2.31313 0.62134   1
  -9  12   6 3.17981 0.71917   1
 -10 -12   6 2.15646 0.59365   1
  10 -12   6 1.18446 0.61880   1
 -10  12   6 1.99242 0.75825   1
  12  -6  10 1.85799 0.79007   1
  10  12   6 0.92886 0.61526   1
  12   6  10 0.86609 0.74764   1
 -11 -12   6-0.19581 0.60212   1
 -11  12   6-0.75558 0.72629   1
  11  12   6-0.22460 0.61880   1
  11 -12   6 0.32155 0.60089   1
  12   7   0-0.32285 0.52684   1
  12  -7   0 1.13455 0.59267   1
 -12  -7   0 0.38904 0.54979   1
 -12   7   0-0.41442 0.60957   1
  12   7  -1 1.06637 0.59289   1
  12  -7  -1 0.60692 0.53257   1
  12   7   1 0.32106 0.52417   1
  12  -7   1-0.20647 0.52221   1
 -12  -7   1 0.19470 0.54596   1
 -12   7   1 0.93401 0.63836   1
  12  -7   2 12.5422 1.12551   1
 -12  -7   2 11.8071 1.08723   1
 -12   7   2 11.2343 1.10355   1
  12  -7  -2 10.9989 1.06710   1
  12   7  -2 12.5485 1.10640   1
  12   7   2 9.45640 1.03040   1
  12   7  -3 0.21384 0.49988   1
  12   7   3 1.13381 0.60259   1
  12  -7  -3 0.61167 0.52103   1
  12  -7   3-0.10932 0.49208   1
 -12  -7   3 0.49813 0.55869   1
 -12   7   3 0.31839 0.59512   1
  12   7   4-0.46231 0.54662   1
 -12  -7   4 0.10195 0.57632   1
 -12   7   4 0.32544 0.60808   1
  12  -7   4 0.89573 0.58352   1
 -12  -7   5 7.36111 0.95787   1
 -12   7   5 9.27237 1.05029   1
  12   7   5 9.84599 1.03697   1
  -5 -12   7 8.57917 0.77140   1
  -5  12   7 9.57013 0.84170   1
  12  -7   5 8.18463 0.99051   1
  -6  12   7 3.75267 0.66422   1
  -6 -12   7 4.44802 0.62992   1
  12   7   6 3.45402 0.75170   1
  12  -7   6 3.84829 0.77964   1
 -12  -7   6 4.44693 0.85549   1
  -7  12   7 28.8903 1.75305   1
   7 -12   7 29.0712 1.74253   1
   7  12   7 26.6070 1.72336   1
  -7 -12   7 25.1850 1.66512   1
  12   7   7 30.8450 1.99953   1
  12  -7   7 29.2370 1.94553   1
  -8 -12   7 17.7741 1.32831   1
  -8  12   7 19.9774 1.43675   1
  12   7   8 19.3050 1.57054   1
  12  -7   8 22.5764 1.63683   1
   8  12   7 18.7173 1.38409   1
   8 -12   7 19.1722 1.41160   1
  -9 -12   7 18.7851 1.29349   1
  -9  12   7 14.6301 1.25935   1
  12   7   9 14.1467 1.39986   1
   9  12   7 16.3256 1.32091   1
  12  -7   9 16.9308 1.47059   1
  10  12   7 23.2348 1.62836   1
 -10 -12   7 22.1582 1.54524   1
 -10  12   7 21.5481 1.60718   1
  12  -7  10 18.9906 1.70994   1
  10 -12   7 22.7362 1.59863   1
  12   7  10 23.1258 1.79082   1
  11 -12   7 38.2442 2.33719   1
 -11 -12   7 36.5808 2.26053   1
  11  12   7 38.9570 2.36799   1
  12   8   0 19.9584 1.49113   1
 -12   8   0 18.5514 1.46976   1
  12  -8   0 20.8837 1.48073   1
 -12  -8   0 19.5592 1.42521   1
 -12  -8   1 2.01281 0.58633   1
 -12   8   1 2.06152 0.66474   1
  12  -8  -1 1.53684 0.56996   1
  12   8  -1 1.93278 0.62693   1
  12   8   1 1.07844 0.56205   1
  12  -8   1 2.47252 0.61123   1
  12   8  -2 3.75157 0.69625   1
  12  -8  -2 2.34079 0.61056   1
 -12  -8   2 3.01236 0.67247   1
 -12   8   2 3.88955 0.80589   1
  12   8   2 3.97036 0.70647   1
  12  -8   2 2.94281 0.68325   1
  12   8   3 1.36105 0.62630   1
  12  -8   3 1.19862 0.56942   1
  12  -8  -3 0.91969 0.53938   1
 -12  -8   3 0.39558 0.60095   1
 -12   8   3 1.06183 0.60664   1
 -12  -8   4 51.3162 2.87391   1
  12   8   4 46.8398 2.89861   1
 -12   8   4 51.2005 2.91514   1
  12  -8   4 58.2807 2.99140   1
 -12  -8   5 27.4994 1.82624   1
 -12   8   5 31.2496 1.92455   1
  -5  12   8 25.4859 1.62566   1
  12  -8   5 28.2204 1.86873   1
  12   8   5 24.0845 1.80269   1
  -6 -12   8 2.36810 0.59916   1
  12  -8   6 2.25792 0.66159   1
  -6  12   8 2.82057 0.66693   1
  12   8   6 1.22438 0.67534   1
  12   8   7 21.2935 1.72993   1
  12  -8   7 24.2135 1.76216   1
  -7 -12   8 23.6993 1.54185   1
  -7  12   8 24.9522 1.60839   1
   8  12   8 0.69871 0.58778   1
  12   8   8 1.19039 0.68973   1
  -8 -12   8 0.34105 0.55707   1
  -8  12   8 0.84950 0.60492   1
  12  -8   8-0.12912 0.64646   1
  -9 -12   8 4.70285 0.79188   1
  -9  12   8 2.10674 0.76949   1
   9  12   8 4.71089 0.78446   1
   9 -12   8 3.94854 0.72773   1
  12   8   9 3.89556 0.89579   1
  12  -8   9 4.50893 0.90812   1
  10  12   8-0.34105 0.60963   1
  10 -12   8-0.22011 0.62728   1
  12  -8  10 0.71743 0.76229   1
  12   8  10-0.58251 0.69687   1
 -10  12   8 0.74926 0.72856   1
 -10 -12   8-0.29491 0.69552   1
  11  12   8-0.12352 0.65625   1
  11 -12   8 0.35722 0.66177   1
 -12  -9   0 0.09632 0.55373   1
 -12   9   0 1.04769 0.60710   1
  12   9   0 0.32474 0.57535   1
  12  -9   0 0.30675 0.54861   1
  12  -9   1 40.7930 2.29786   1
  12   9   1 36.8820 2.28474   1
 -12  -9   1 35.2706 2.21657   1
 -12   9   1 36.0502 2.25204   1
  12   9  -1 38.5019 2.30065   1
  12  -9  -1 41.0103 2.29157   1
  12  -9  -2 8.45509 0.96704   1
 -12  -9   2 8.48213 0.95770   1
 -12   9   2 10.5688 1.07061   1
  12   9   2 7.27138 0.97027   1
  12  -9   2 7.47637 0.93447   1
  12   9  -2 13.1908 1.09333   1
 -12   9   3 3.72335 0.79930   1
  12   9   3 3.60750 0.73794   1
  12  -9   3 4.63436 0.77012   1
 -12  -9   3 4.03103 0.74169   1
  12   9   4-0.11538 0.57723   1
  12  -9   4 0.55364 0.64135   1
 -12   9   4-0.65495 0.64221   1
 -12  -9   4 0.10094 0.61187   1
 -12  -9   5 27.6201 1.79121   1
 -12   9   5 24.9362 1.78423   1
  12  -9   5 24.9440 1.77695   1
  12   9   5 26.7172 1.82740   1
  -6 -12   9 5.16319 0.75671   1
  -6  12   9 6.19053 0.81327   1
  12   9   6 3.54817 0.79818   1
  12  -9   6 7.45420 0.96689   1
  -7  12   9 13.3215 1.12905   1
  -7 -12   9 10.8752 1.00702   1
  12   9   7 7.55045 1.05945   1
  12  -9   7 9.46288 1.09026   1
  12  -9   8 2.18915 0.73778   1
  -8 -12   9 2.38614 0.69683   1
  -8  12   9 1.00034 0.68113   1
  12   9   8 1.45298 0.66508   1
  -9 -12   9 22.4007 1.60181   1
  -9  12   9 24.9376 1.73264   1
   9  12   9 20.9582 1.65549   1
   9 -12   9 24.3370 1.71602   1
  12   9   9 22.8585 1.79296   1
  12  -9   9 23.9467 1.80586   1
  12   9  10 0.28926 0.71005   1
  12  -9  10 0.85373 0.78577   1
  10  12   9 2.42598 0.77860   1
  10 -12   9 1.65216 0.69639   1
  11  12   9 0.76660 0.72819   1
  12  -9  11-0.89332 0.83454   1
  12   9  11 0.60362 0.80922   1
  11 -12   9-0.24886 0.67339   1
  12  10   0 0.52987 0.61524   1
  12 -10   0 1.37306 0.59598   1
  12 -10  -1 0.29926 0.54508   1
  12  10   1 1.07694 0.59882   1
  12 -10   1 1.62879 0.59461   1
  12  10  -1 0.53097 0.56979   1
 -12 -10   1-0.47870 0.61734   1
 -12  10   1-0.10453 0.63851   1
  12  10  -2 2.30615 0.65768   1
  12  10   2 3.77626 0.74616   1
  12 -10   2 3.28654 0.68690   1
 -12 -10   2 2.12289 0.65022   1
  12 -10  -2 1.97527 0.60799   1
 -12  10   2 1.68627 0.63374   1
 -12 -10   3 1.26671 0.62545   1
 -12  10   3 1.38319 0.71715   1
  12  10   3 0.33483 0.61643   1
  12 -10   3 1.38526 0.66579   1
  12  10   4 39.0118 2.46291   1
  12 -10   4 43.5053 2.50078   1
 -12 -10   4 41.1687 2.43758   1
 -12  10   4 42.4190 2.50368   1
 -12 -10   5 88.9935 4.47940   1
  12  10   5 88.1180 4.55946   1
  12 -10   5 87.4914 4.51448   1
 -12  10   5 86.5364 4.52126   1
  12  10   6 5.01257 0.88066   1
  12 -10   6 6.24337 0.92590   1
  -7  12  10 1.48229 0.69289   1
  12  10   7 2.53435 0.79768   1
  12 -10   7 1.96255 0.75691   1
  -7 -12  10 4.72770 0.83328   1
  -8 -12  10 1.75758 0.72033   1
  -8  12  10 3.05297 0.79322   1
  12  10   8 4.11963 0.87958   1
  12 -10   8 5.54945 0.91019   1
  12  10   9 0.13759 0.68855   1
  12 -10   9-0.80369 0.75733   1
  10 -12  10 2.63415 0.79261   1
  12  10  10 4.49338 0.96644   1
  12 -10  10 2.98212 0.88868   1
  10  12  10 2.30848 0.75970   1
  11 -12  10-0.26487 0.72326   1
  11  12  10 0.13566 0.66416   1
  12  10  11 0.15130 0.74890   1
  12 -10  11-0.74467 0.75302   1
  12 -11   0 0.09992 0.55535   1
  12  11   0-0.42425 0.62405   1
 -12 -11   1 0.09459 0.63314   1
  12  11   1 0.53648 0.60705   1
  12 -11   1 1.11195 0.64360   1
  12  11  -1 0.10503 0.55331   1
 -12  11   1 0.72943 0.62759   1
  12 -11  -1 1.18186 0.62296   1
 -12 -11   2 9.76000 1.01764   1
 -12  11   2 9.51566 1.04510   1
  12  11   2 8.20216 1.01130   1
  12 -11   2 9.39121 0.98243   1
 -12 -11   3 0.48691 0.61340   1
 -12  11   3 0.96427 0.67899   1
  12  11   3 2.56887 0.74426   1
  12 -11   3 1.05489 0.60825   1
  12  11   4 55.4241 3.08802   1
  12 -11   4 54.8742 3.06394   1
 -12  11   4 52.5027 3.05106   1
 -12 -11   4 56.0262 3.01806   1
  12  11   5 33.6464 2.16253   1
  12 -11   5 34.5317 2.15331   1
 -12 -11   5 30.9838 2.05787   1
 -12  11   5 34.3333 2.14566   1
  12  11   6 5.49629 0.93569   1
  12 -11   6 4.79342 0.84362   1
  12 -11   7 7.04509 0.95758   1
  12  11   7 6.31259 0.93463   1
  12  11   8 5.43277 0.97773   1
  12 -11   8 6.55553 0.99577   1
  12  11   9 2.88244 0.87292   1
  12 -11   9 1.73280 0.78425   1
  12 -11  10 0.13984 0.75687   1
  12  11  10 0.28648 0.70125   1
  12  11  11 10.9855 1.42496   1
  12 -11  11 16.1029 1.46351   1
  11  12  11 12.9484 1.38635   1
  11 -12  11 10.3362 1.34180   1
  12 -12   0 17.9552 1.35884   1
  12  12   0 18.4711 1.42063   1
  12  12  -1 1.94538 0.71508   1
 -12 -12   1 1.02634 0.62298   1
  12  12   1 1.66694 0.67392   1
  12 -12  -1 1.25429 0.62845   1
  12 -12   1 1.47861 0.61730   1
 -12  12   1 0.61890 0.70847   1
  12  12   2 0.75326 0.65455   1
  12 -12   2 1.71145 0.65935   1
 -12 -12   2 0.85348 0.64776   1
 -12  12   2 1.78650 0.70911   1
 -12 -12   3 8.19226 0.94641   1
  12  12   3 7.41410 0.96619   1
 -12  12   3 8.00986 0.96765   1
  12 -12   3 6.29511 0.88268   1
 -12 -12   4 0.29350 0.63128   1
  12 -12   4 0.75278 0.68031   1
 -12  12   4 1.84290 0.75111   1
  12  12   4 0.34033 0.62026   1
  12  12   5-0.58976 0.69396   1
 -12 -12   5 0.40509 0.58659   1
  12 -12   5 0.33609 0.62262   1
  12  12   6 8.89012 1.04103   1
  12 -12   6 5.33992 0.90586   1
  12  12   7 3.01749 0.79513   1
  12 -12   7 1.56937 0.71676   1
  12  12   8 9.01815 1.08996   1
  12 -12   8 7.82446 1.02411   1
  12 -12   9 15.0769 1.42621   1
  12  12   9 15.1455 1.43081   1
  12  12  10 0.14209 0.82306   1
  12  10  12 0.15728 0.81164   1
  12 -10  12-0.77769 0.84180   1
  12 -12  10 1.66584 0.77155   1
  11 -12  12 0.29305 0.79299   1
  12  11  12-0.15823 0.79998   1
  12 -11  12-0.47043 0.79280   1
  12  12  11 0.90148 0.79063   1
  12 -12  11-0.14717 0.80369   1
  11  12  12-0.14853 0.72710   1
  12  12  12 12.3725 1.43312   1
  12 -12  12 12.9586 1.42378   1
  13   0   0 0.46052 0.56981   1
 -13   0   0-0.43071 0.53869   1
 -13   0  -1 0.54479 0.56797   1
 -13   0   1 0.10905 0.56846   1
  13   0  -1 0.92281 0.58332   1
  13   0   1-0.11755 0.53585   1
  13   0   2-0.23875 0.55787   1
  13   0  -2 0.11652 0.57677   1
 -13   0   2-0.43742 0.52941   1
  13   0  -3 0.46507 0.52332   1
  13   0   3 0.12093 0.54429   1
 -13   0   3 0.66867 0.56956   1
  13   0   4 0.36986 0.58308   1
  13   0  -4-0.46488 0.53641   1
  13   0   5 0.12618 0.61079   1
  13   0   6 0.13159 0.59972   1
  13   0   7 0.53929 0.66040   1
   8 -13   0-0.17552 0.38189   1
  13   0   8 0.14122 0.61832   1
   9  13   0-0.21572 0.48093   1
  13   0   9 0.29300 0.65903   1
   9 -13   0-0.13599 0.44658   1
  10  13   0 0.08242 0.50683   1
  10 -13   0 0.23206 0.50494   1
  13   0  10 0.30388 0.76017   1
  11  13   0-0.83242 0.64822   1
  11 -13   0-0.69264 0.57309   1
  12  13   0-0.20536 0.55574   1
  12 -13   0-0.09581 0.56373   1
 -13   1   0 0.64924 0.64182   1
  13   1   0 0.34654 0.55313   1
 -13   1  -1 1.97083 0.66065   1
 -13   1   1 0.98681 0.64690   1
  13   1  -1 1.39497 0.64229   1
  13   1   1 0.47156 0.52553   1
  13   1   2 2.03484 0.70708   1
  13   1  -2 1.05221 0.62436   1
 -13   1   2 1.42852 0.63965   1
  13   1  -3 39.7846 2.42715   1
  13   1   3 39.6422 2.44085   1
 -13   1   3 39.8645 2.39779   1
  13   1  -4 6.29828 0.85372   1
  13   1   4 5.19805 0.84553   1
   5 -13   1 1.24425 0.26082   1
  13   1   5 2.27582 0.69910   1
   6 -13   1 1.46979 0.31172   1
  13   1   6 1.31830 0.64786   1
   6  13   1 1.12809 0.33695   1
  13   1   7 1.89048 0.64346   1
   7  13   1 2.65097 0.46247   1
   7 -13   1 3.66341 0.46458   1
   8  13   1 5.21682 0.60579   1
   8 -13   1 3.47202 0.56584   1
  13   1   8 4.66610 0.90747   1
  13   1   9 10.8527 1.23789   1
   9  13   1 12.2966 0.95406   1
   9 -13   1 9.33934 0.86501   1
  10  13   1 0.08447 0.55837   1
  10 -13   1-0.79559 0.54787   1
  13   1  10 0.15231 0.72044   1
  11  13   1 1.79679 0.66388   1
  11 -13   1 2.13132 0.62748   1
  12  13   1 4.28879 0.78766   1
  12 -13   1 3.23161 0.72210   1
 -13   2   0 6.65307 0.88269   1
  13   2   0 4.05526 0.77532   1
  13   2  -1 91.3141 4.69615   1
 -13   2   1 92.1948 4.66455   1
  13   2   1 92.2187 4.71764   1
 -13   2  -1 90.3620 4.64970   1
  13   2   2 7.18608 0.90773   1
  13   2  -2 4.56406 0.77938   1
 -13   2   2 6.73362 0.88771   1
  13   2  -3 6.19947 0.83903   1
  13   2   3 6.79705 0.91285   1
 -13   2   3 3.70602 0.80754   1
   3 -13   2 4.45221 0.31375   1
  13   2   4 48.0052 2.76739   1
  13   2  -4 49.7452 2.74590   1
   4  13   2 48.1603 2.18816   1
   4 -13   2 43.8533 2.17208   1
  -5 -13   2 29.9956 1.50617   1
   5 -13   2 29.9457 1.51124   1
  13   2   5 28.6636 1.98331   1
   5  13   2 28.5438 1.50768   1
   6  13   2 0.70699 0.33547   1
   6 -13   2 1.26500 0.31663   1
  13   2   6 1.98108 0.70260   1
  -6  13   2 0.38637 0.34184   1
  -6 -13   2 0.69074 0.33094   1
   7 -13   2 6.12301 0.59820   1
  -7 -13   2 6.53991 0.61657   1
   7  13   2 6.14756 0.62799   1
  -7  13   2 6.06949 0.64292   1
  13   2   7 5.54475 0.89564   1
   8  13   2 34.9876 1.90695   1
   8 -13   2 32.9760 1.86653   1
  13   2   8 37.0270 2.32323   1
  -8 -13   2 33.8366 1.86004   1
  -8  13   2 33.5570 1.90768   1
  13   2   9 54.8753 3.15594   1
   9 -13   2 46.7564 2.67284   1
   9  13   2 54.1316 2.74368   1
  -9 -13   2 50.5949 2.67915   1
  -9  13   2 55.1468 2.76184   1
  10 -13   2 111.853 5.49452   1
  10  13   2 117.325 5.55003   1
  13   2  10 109.156 5.86242   1
 -10 -13   2 118.524 5.50195   1
  11  13   2 49.9066 2.75781   1
  11 -13   2 46.2848 2.67452   1
 -11 -13   2 50.9820 2.68662   1
  12  13   2 1.49176 0.70883   1
  12 -13   2 0.59658 0.57646   1
 -12 -13   2 0.09326 0.56588   1
 -13  -3   0 0.85085 0.65879   1
 -13   3   0 0.76554 0.63869   1
  13   3   0-0.11592 0.54848   1
  13  -3   0 0.34150 0.53218   1
  13   3  -1-0.11681 0.55333   1
  13  -3  -1 1.03109 0.64834   1
 -13  -3   1 0.75533 0.60049   1
 -13   3   1 0.66572 0.60128   1
 -13  -3  -1 0.53805 0.60399   1
 -13   3  -1 0.77567 0.62714   1
  13   3   1 0.94645 0.63518   1
  13  -3   1 1.62757 0.60665   1
 -13   3   2 0.88662 0.67713   1
  13  -3   2 1.65000 0.68852   1
  13  -3  -2 0.46019 0.58222   1
  13   3  -2 0.11705 0.51315   1
  -2  13   3 0.81701 0.16383   1
  13   3   2-0.47920 0.56037   1
  -2 -13   3 0.63686 0.15150   1
   2 -13   3 0.33864 0.16169   1
 -13  -3   2 2.15869 0.69163   1
  13   3  -3 3.86972 0.74403   1
   3  13   3 3.94878 0.33080   1
   3 -13   3 3.28243 0.32853   1
  -3  13   3 3.83117 0.33958   1
  13   3   3 3.77051 0.71197   1
  13  -3   3 4.19407 0.79880   1
 -13  -3   3 3.40359 0.74776   1
 -13   3   3 3.27209 0.74961   1
  13  -3  -3 4.71210 0.80769   1
  -3 -13   3 3.77889 0.32346   1
   4 -13   3 0.06524 0.22205   1
  13   3  -4 0.47301 0.56587   1
  -4 -13   3 0.09086 0.22649   1
  13   3   4-0.12424 0.47973   1
  13  -3   4 0.12256 0.51377   1
   4  13   3-0.03261 0.23680   1
  13  -3  -4-0.11577 0.52759   1
  -5 -13   3 2.86970 0.38754   1
  -5  13   3 3.21932 0.40818   1
  13   3   5 2.28876 0.68618   1
  13  -3   5 5.77791 0.87308   1
   5  13   3 1.93310 0.34485   1
   5 -13   3 2.95426 0.37899   1
  13  -3   6 15.6679 1.39878   1
  -6  13   3 15.9810 1.02321   1
   6  13   3 15.5986 1.01340   1
  13   3   6 14.3907 1.36393   1
   6 -13   3 15.7913 0.98436   1
  -6 -13   3 15.3744 0.97924   1
  -7 -13   3 11.7911 0.90472   1
   7 -13   3 12.3044 0.90927   1
  13  -3   7 15.1822 1.34480   1
  -7  13   3 14.9938 0.99131   1
   7  13   3 13.0438 0.94429   1
  13   3   7 11.7981 1.24990   1
   8  13   3 21.5277 1.38829   1
   8 -13   3 21.0109 1.36075   1
  -8 -13   3 21.9597 1.36394   1
  -8  13   3 22.0841 1.39137   1
  13   3   8 23.4549 1.75884   1
  13  -3   8 22.8524 1.76379   1
  13   3   9 34.2117 2.35444   1
  -9 -13   3 32.1516 1.93527   1
   9  13   3 39.1788 2.05294   1
   9 -13   3 33.6405 1.95960   1
  -9  13   3 32.6219 1.98773   1
  13  -3   9 37.4906 2.40029   1
  10  13   3 89.6803 4.37334   1
  10 -13   3 83.8259 4.31484   1
  13  -3  10 94.6212 4.77956   1
  13   3  10 89.1301 4.74015   1
 -10 -13   3 84.5998 4.29342   1
  11  13   3 28.3481 1.87973   1
  11 -13   3 30.6937 1.87440   1
 -11 -13   3 29.8127 1.84343   1
 -12 -13   3 1.60105 0.65374   1
  12  13   3 1.18850 0.68448   1
  12 -13   3 0.60998 0.59542   1
 -13  -4   0 0.10614 0.59503   1
 -13   4   0-0.44069 0.57986   1
  13   4   0 0.11578 0.52776   1
  13  -4   0-0.56478 0.54063   1
 -13   4  -1 0.67004 0.59359   1
  -1 -13   4 0.51623 0.20421   1
 -13  -4   1 0.53730 0.58189   1
  -1  13   4 0.30409 0.20575   1
  13   4  -1 0.93973 0.56243   1
  13  -4  -1 0.45784 0.59094   1
 -13  -4  -1 0.32283 0.59318   1
 -13   4   1-0.22309 0.57591   1
  13   4   1 1.30142 0.61687   1
  13  -4   1 0.23116 0.54694   1
 -13   4   2 4.78397 0.80305   1
  13   4   2 5.38722 0.81569   1
 -13  -4   2 4.39988 0.82208   1
  13  -4   2 4.21802 0.78065   1
  -2 -13   4 3.94102 0.36116   1
  -2  13   4 5.06002 0.39053   1
   2  13   4 3.06489 0.34426   1
  13  -4  -2 4.45354 0.81474   1
  13   4  -2 4.45626 0.75266   1
   2 -13   4 4.19052 0.37011   1
  -3 -13   4 15.0842 0.82242   1
   3  13   4 11.7290 0.79838   1
  13   4   3 13.6919 1.28422   1
  13  -4   3 14.4952 1.27026   1
   3 -13   4 14.2350 0.81908   1
 -13  -4   3 14.8649 1.29554   1
 -13   4   3 14.9482 1.30891   1
  13   4  -3 15.5050 1.28023   1
  13  -4  -3 14.7666 1.27158   1
  -4 -13   4 1.02851 0.30309   1
   4 -13   4 0.63046 0.26760   1
  13   4   4 1.62029 0.65688   1
  13  -4   4 0.36703 0.55874   1
   4  13   4 0.88990 0.29889   1
  -5 -13   4 1.09895 0.36213   1
  -5  13   4 1.85983 0.39637   1
   5  13   4 0.58353 0.32364   1
   5 -13   4 0.70337 0.28684   1
  13   4   5 0.12754 0.57503   1
  13  -4   5 0.75295 0.58764   1
  -6 -13   4 0.71251 0.35259   1
  13   4   6-0.13219 0.58692   1
   6  13   4 0.17210 0.33517   1
  -6  13   4 0.11426 0.38685   1
  13  -4   6 0.26050 0.57045   1
   6 -13   4 0.38363 0.30487   1
   7  13   4 7.99509 0.74183   1
  -7  13   4 7.82253 0.77924   1
   7 -13   4 7.73672 0.72267   1
  -7 -13   4 9.70811 0.77785   1
  13   4   7 9.15655 1.09682   1
  13  -4   7 11.0624 1.14521   1
  13   4   8 12.8087 1.27139   1
   8  13   4 10.4703 0.93532   1
   8 -13   4 11.7121 0.92616   1
  13  -4   8 13.2243 1.30406   1
  -8 -13   4 14.0921 1.01571   1
  -8  13   4 11.6707 0.97508   1
  13   4   9 0.29399 0.64366   1
   9  13   4-0.08434 0.54361   1
  13  -4   9 0.43692 0.68881   1
   9 -13   4-0.80100 0.58748   1
  -9 -13   4-0.07333 0.51334   1
  13   4  10 6.46622 1.03374   1
  13  -4  10 7.79330 1.10810   1
  10 -13   4 5.56953 0.80361   1
 -10 -13   4 5.83377 0.76280   1
  10  13   4 6.06351 0.84592   1
 -11 -13   4 1.42069 0.63336   1
  11 -13   4 0.77517 0.61828   1
  11  13   4 1.12256 0.62490   1
 -12 -13   4 0.97450 0.61374   1
  12  13   4 1.46325 0.68899   1
  12 -13   4 1.05794 0.57468   1
 -13  -5   0-0.10563 0.56647   1
 -13   5   0 0.11059 0.63030   1
  13   5   0 0.11656 0.58317   1
  13  -5   0-0.45097 0.54576   1
  13   5  -1 9.40193 1.01984   1
  13  -5  -1 7.89687 0.95452   1
 -13  -5  -1 8.50462 0.99896   1
 -13   5  -1 11.7188 1.10433   1
 -13  -5   1 9.93972 1.05533   1
 -13   5   1 8.71523 1.02744   1
  13   5   1 9.62204 1.04338   1
  13  -5   1 9.61630 1.03202   1
  13  -5   2 0.58405 0.59670   1
 -13  -5   2 0.21337 0.58262   1
 -13   5   2 0.66998 0.67196   1
  13   5  -2 0.35211 0.58720   1
  13  -5  -2-0.45457 0.54383   1
  -2 -13   5 0.09970 0.24379   1
  13   5   2-0.11983 0.55996   1
  13   5  -3 0.58733 0.56860   1
  13  -5  -3-0.34052 0.51728   1
   3  13   5-0.33814 0.26534   1
  13  -5   3 0.47871 0.57930   1
  -3 -13   5 0.18803 0.29684   1
  -3  13   5 0.25283 0.29173   1
  13   5   3 0.85900 0.63951   1
 -13  -5   3 0.32625 0.64472   1
 -13   5   3-0.22764 0.59315   1
  -4  13   5 4.69274 0.52237   1
   4  13   5 5.11881 0.52356   1
   4 -13   5 4.50607 0.48706   1
  13   5   4 5.25830 0.82310   1
  13  -5   4 4.76190 0.78405   1
  -4 -13   5 4.66443 0.52305   1
   5  13   5 3.40640 0.50573   1
  -5 -13   5 2.47715 0.43826   1
   5 -13   5 3.44648 0.43922   1
  -5  13   5 3.00432 0.51444   1
  13   5   5 4.72791 0.84075   1
  13  -5   5 4.13003 0.77706   1
   6 -13   5 10.7768 0.79826   1
  13   5   6 8.27736 1.06266   1
  13  -5   6 10.9749 1.15607   1
  -6 -13   5 9.49681 0.77964   1
  -6  13   5 8.74545 0.83708   1
   6  13   5 10.5067 0.82963   1
  -7 -13   5 0.88139 0.44390   1
  -7  13   5 1.12714 0.51686   1
  13   5   7 0.27382 0.63415   1
  13  -5   7 0.40412 0.66160   1
   7 -13   5 1.42722 0.44406   1
   7  13   5 2.70376 0.51939   1
  -8 -13   5 0.42230 0.51119   1
  13   5   8 0.14094 0.63412   1
  13  -5   8 0.41613 0.70141   1
  -8  13   5 0.23457 0.52930   1
   8  13   5 0.07974 0.45463   1
   8 -13   5 0.45558 0.42580   1
  -9 -13   5 2.00930 0.60924   1
   9  13   5 4.08389 0.66172   1
   9 -13   5 4.05262 0.67149   1
  13   5   9 2.36297 0.78875   1
  13  -5   9 2.92005 0.85633   1
  13  -5  10 3.19423 0.86242   1
  10  13   5 3.90121 0.73733   1
  10 -13   5 2.96197 0.64680   1
 -10 -13   5 1.78493 0.59616   1
  13   5  10 4.29941 0.91952   1
  11  13   5 2.68443 0.74601   1
  11 -13   5 3.25199 0.71497   1
  13  -5  11 3.31675 0.91641   1
  13   5  11 2.38589 0.87018   1
 -11 -13   5 2.95495 0.68579   1
  12  13   5 13.9873 1.26129   1
  12 -13   5 13.9336 1.26877   1
 -12 -13   5 12.7868 1.20048   1
  13   6   0 127.873 6.39943   1
 -13  -6   0 130.198 6.35687   1
 -13   6   0 132.064 6.39767   1
  13  -6   0 133.100 6.40565   1
 -13   6  -1 1.89725 0.65366   1
  13   6  -1 3.30840 0.76008   1
  13  -6  -1 1.31779 0.57489   1
 -13  -6  -1 1.90261 0.71356   1
  13   6   1 3.26590 0.73367   1
  13  -6   1 3.95952 0.74930   1
 -13  -6   1 1.80506 0.69548   1
 -13   6   1 1.34607 0.71081   1
  13   6  -2 2.81636 0.71714   1
  13  -6  -2 3.38387 0.72410   1
 -13  -6   2 2.76365 0.69731   1
 -13   6   2 4.60280 0.81686   1
  13  -6   2 3.93883 0.78039   1
  13   6   2 3.82920 0.77127   1
  -3 -13   6 1.52503 0.35806   1
  -3  13   6 1.58024 0.37941   1
  13   6   3 1.72333 0.64538   1
  13  -6   3 1.43335 0.63252   1
  13  -6  -3 2.70667 0.68232   1
 -13  -6   3 0.97345 0.67807   1
 -13   6   3 1.25463 0.65918   1
  13   6  -3 2.22722 0.66637   1
  -4 -13   6 1.99969 0.43446   1
  -4  13   6 2.15906 0.46547   1
  13   6   4 2.00519 0.68394   1
  13  -6   4 1.82868 0.65965   1
   5  13   6 10.6501 0.86073   1
  -5  13   6 11.6746 0.88201   1
  -5 -13   6 10.8524 0.83559   1
   5 -13   6 11.7005 0.84407   1
  13   6   5 9.08103 1.08771   1
  13  -6   5 10.3534 1.11164   1
  13   6   6 0.39470 0.63701   1
   6  13   6 0.20836 0.40888   1
  13  -6   6 0.12866 0.60133   1
   6 -13   6 0.06717 0.41615   1
  -6 -13   6 0.36432 0.42755   1
  -6  13   6 1.14584 0.50421   1
  13   6   7 2.33627 0.74743   1
  13  -6   7 2.83056 0.75275   1
   7  13   6 0.69959 0.48700   1
  -7 -13   6 1.60659 0.50129   1
   7 -13   6 1.64181 0.48969   1
  -7  13   6 2.31914 0.57736   1
  13   6   8 0.14062 0.64927   1
  13  -6   8 2.21210 0.77519   1
   8  13   6-0.08492 0.48436   1
   8 -13   6 0.65164 0.49769   1
  -8 -13   6 0.37218 0.57260   1
  -9 -13   6 6.76284 0.80383   1
   9 -13   6 5.44031 0.78458   1
  13   6   9 6.35278 1.01889   1
  13  -6   9 6.41036 1.00013   1
   9  13   6 6.35125 0.83142   1
 -10 -13   6-0.17862 0.56825   1
  13   6  10-0.15334 0.74229   1
  10  13   6-0.61349 0.62434   1
  10 -13   6 0.09741 0.57755   1
  13  -6  10-0.15164 0.69994   1
  13   6  11-0.63725 0.73539   1
  13  -6  11 0.15790 0.76440   1
 -11 -13   6 0.28845 0.59962   1
  11  13   6 1.00339 0.65098   1
  11 -13   6 0.63589 0.61884   1
  12  13   6 8.90615 1.05853   1
  12 -13   6 8.36695 1.03503   1
 -13  -7   0 0.84179 0.64261   1
 -13   7   0 0.89700 0.68961   1
  13   7   0 0.23446 0.53445   1
  13  -7   0-0.45065 0.63700   1
  13  -7   1 11.9180 1.18262   1
  13   7   1 12.9392 1.22766   1
  13   7  -1 14.6055 1.23793   1
  13  -7  -1 12.9171 1.20174   1
 -13  -7   1 13.6416 1.21071   1
 -13   7   1 13.1655 1.23078   1
  13  -7  -2 8.85270 0.98954   1
 -13  -7   2 7.35916 0.96097   1
 -13   7   2 6.93231 0.99480   1
  13   7  -2 10.8702 1.05455   1
  13   7   2 7.60547 0.96400   1
  13  -7   2 8.55828 0.99588   1
  13   7   3 1.60127 0.70546   1
  13  -7   3 0.95140 0.63561   1
  13   7  -3 1.62755 0.62150   1
  13  -7  -3 3.00526 0.71150   1
 -13  -7   3 1.07527 0.64602   1
  -4  13   7 21.7723 1.27269   1
  13   7   4 17.7925 1.51711   1
  13  -7   4 19.4105 1.53334   1
  -4 -13   7 18.2812 1.19672   1
  -5  13   7 7.66832 0.79945   1
  13   7   5 7.57292 0.97803   1
  13  -7   5 7.60320 0.94883   1
  -5 -13   7 8.06695 0.74873   1
  13   7   6 1.31666 0.72681   1
  13  -7   6-0.25650 0.65667   1
   6  13   7 1.08922 0.49376   1
  -6 -13   7 1.76585 0.51601   1
  -6  13   7 1.11688 0.51459   1
   6 -13   7 1.04465 0.44467   1
  13   7   7 0.68595 0.64943   1
  -7 -13   7 0.21924 0.53405   1
  13  -7   7-0.13432 0.66541   1
   7  13   7 1.01150 0.51542   1
   7 -13   7 1.14099 0.50545   1
   8 -13   7 1.83686 0.61776   1
  -8 -13   7 2.21017 0.62909   1
  13  -7   8 3.46031 0.82097   1
   8  13   7 2.54824 0.62465   1
  13   7   9 7.47517 1.09594   1
  13  -7   9 5.90293 1.05695   1
   9  13   7 6.69158 0.84962   1
   9 -13   7 6.05062 0.82017   1
  -9 -13   7 4.88746 0.75475   1
  10  13   7 2.78255 0.74742   1
  13  -7  10 3.78028 0.91192   1
  13   7  10 3.52523 0.87545   1
  10 -13   7 3.08114 0.72205   1
 -10 -13   7 1.94837 0.68194   1
  11 -13   7 17.6347 1.39909   1
  13   7  11 14.2864 1.54967   1
  13  -7  11 20.0142 1.67922   1
 -11 -13   7 17.6412 1.42921   1
  11  13   7 16.1063 1.40170   1
  13   7  12-0.49772 0.81215   1
  12  13   7-0.12502 0.70670   1
  12 -13   7 0.35860 0.66432   1
  13   8   0 10.2392 1.08211   1
  13  -8   0 8.31096 0.98923   1
 -13  -8   0 8.90887 0.99400   1
 -13   8   0 7.89273 1.00273   1
  13   8   1 11.2304 1.10787   1
 -13  -8   1 10.0079 1.04311   1
  13   8  -1 7.85442 1.01335   1
 -13   8   1 10.5336 1.09927   1
  13  -8   1 10.3242 1.05708   1
  13  -8  -1 9.84306 1.02537   1
  13   8  -2 6.19321 0.89227   1
  13  -8  -2 5.10510 0.80386   1
 -13  -8   2 5.95831 0.89356   1
 -13   8   2 6.74839 0.96225   1
  13   8   2 7.09297 0.94880   1
  13  -8   2 5.65613 0.85790   1
  13  -8  -3 8.66585 0.96357   1
  13  -8   3 7.42379 0.95928   1
 -13  -8   3 6.84555 0.96401   1
  13   8   3 7.09359 0.99948   1
  13   8   4 3.01103 0.78202   1
  13  -8   4 2.89383 0.73155   1
  -5 -13   8 17.5746 1.22748   1
  13   8   5 18.1126 1.50458   1
  13  -8   5 20.2441 1.54786   1
  13  -8   6 43.0110 2.57231   1
  13   8   6 40.7739 2.55086   1
  -6 -13   8 40.1334 2.24906   1
  13   8   7 54.5002 3.15138   1
   7  13   8 58.4137 2.94242   1
  13  -8   7 51.8634 3.11411   1
  -7 -13   8 54.4308 2.84018   1
   7 -13   8 49.7559 2.86179   1
  -8 -13   8 21.9456 1.51428   1
  13   8   8 23.4551 1.80808   1
  13  -8   8 22.4892 1.77836   1
   8  13   8 20.6785 1.55808   1
   8 -13   8 25.0005 1.60423   1
   9  13   8 0.73543 0.62976   1
   9 -13   8 1.92570 0.63841   1
  13  -8   9 0.28733 0.72066   1
  13   8   9 1.17237 0.76553   1
  -9 -13   8 1.81090 0.67911   1
  10  13   8 10.9419 1.13113   1
  10 -13   8 10.0943 1.10281   1
 -10 -13   8 10.6449 1.07904   1
  13   8  10 11.9936 1.32861   1
  13  -8  10 14.6793 1.43488   1
  11  13   8-0.12128 0.63822   1
  11 -13   8 0.93949 0.67481   1
  13   8  11 0.15967 0.79029   1
  13  -8  11-0.47307 0.76332   1
  13   8  12 1.49380 0.88235   1
  13  -8  12 0.65787 0.84925   1
  12 -13   8-0.37395 0.66298   1
  12  13   8 1.81732 0.75848   1
  13   9   0 0.58105 0.64600   1
  13  -9   0 0.56063 0.59020   1
 -13  -9   0 0.63101 0.60931   1
 -13   9   0-0.33736 0.65149   1
  13  -9   1 13.7923 1.20426   1
  13  -9  -1 10.9488 1.11695   1
 -13  -9   1 11.1024 1.08283   1
  13   9   1 9.62616 1.08506   1
 -13   9   1 9.87220 1.11315   1
  13   9  -1 12.7339 1.18358   1
  13   9  -2 4.64096 0.83025   1
  13  -9  -2 5.81780 0.83629   1
 -13  -9   2 4.11524 0.78773   1
  13   9   2 6.15613 0.91377   1
  13  -9   2 5.43706 0.88838   1
 -13   9   2 5.48898 0.91933   1
 -13  -9   3 2.76233 0.74055   1
  13  -9   3 2.68336 0.71157   1
  13   9   3 2.55484 0.73589   1
  13  -9   4 2.77402 0.77342   1
  13   9   4 3.27061 0.79519   1
  13   9   5 5.66265 0.97327   1
  13  -9   5 6.06885 0.93922   1
  13   9   6 29.3935 2.06011   1
  -6 -13   9 31.8558 1.83415   1
  13  -9   6 27.1168 1.99628   1
  13   9   7-0.95102 0.72876   1
  13  -9   7-0.65938 0.73313   1
  -7 -13   9 0.34035 0.57610   1
  -8 -13   9 34.3691 2.11520   1
   8  13   9 35.6422 2.21112   1
  13   9   8 35.5934 2.40484   1
  13  -9   8 38.4303 2.40599   1
   8 -13   9 36.3352 2.20105   1
  13  -9   9 4.57675 0.99907   1
  13   9   9 4.24349 0.97530   1
   9 -13   9 6.54563 0.89701   1
   9  13   9 5.61112 0.86869   1
  -9 -13   9 4.63861 0.82885   1
  10  13   9 11.0699 1.14604   1
  13   9  10 6.69655 1.13113   1
  13  -9  10 9.11330 1.23481   1
  10 -13   9 12.5795 1.19878   1
  13   9  11 8.13244 1.21740   1
  13  -9  11 7.85323 1.18418   1
  11  13   9 9.35307 1.15893   1
  11 -13   9 7.68121 1.04523   1
  13   9  12 3.67494 0.98750   1
  13  -9  12 4.13064 1.07630   1
  12  13   9 5.18319 0.98002   1
  12 -13   9 5.00960 0.90358   1
  13  10   0 26.0294 1.78486   1
  13 -10   0 24.4748 1.71951   1
 -13  10   1-0.11320 0.68121   1
  13  10  -1 0.23216 0.58689   1
  13  10   1 0.35225 0.64121   1
  13 -10   1 0.11128 0.58558   1
  13 -10  -1 0.32705 0.58462   1
 -13 -10   1-0.20736 0.62849   1
 -13 -10   2 1.04028 0.67261   1
  13  10  -2 0.91510 0.63799   1
  13 -10  -2 1.29319 0.67864   1
  13  10   2 1.06678 0.68320   1
  13 -10   2 1.90091 0.66509   1
  13  10   3 1.83591 0.72799   1
  13 -10   3 3.24205 0.81309   1
  13 -10   4-0.47926 0.63679   1
  13  10   4-0.37570 0.67182   1
  13  10   5 30.0949 2.03496   1
  13 -10   5 29.4910 2.00251   1
  -6 -13  10 0.60029 0.60568   1
  13  10   6 1.45071 0.75954   1
  13 -10   6 1.90410 0.79851   1
  13 -10   7 0.52507 0.72418   1
  -7 -13  10 1.45798 0.66603   1
  13  10   7 0.54411 0.68876   1
  -8 -13  10 9.11565 1.08412   1
  13  10   8 12.0434 1.28751   1
  13 -10   8 10.5894 1.23007   1
   9  13  10 23.3259 1.71168   1
   9 -13  10 21.6317 1.67037   1
  13  10   9 20.4626 1.79436   1
  13 -10   9 24.2290 1.85226   1
  10 -13  10-0.12336 0.73135   1
  13  10  10 0.45602 0.83746   1
  13 -10  10-0.44639 0.76780   1
  10  13  10 0.12653 0.64632   1
  11  13  10-0.26654 0.73423   1
  11 -13  10-0.12995 0.73456   1
  13  10  11 0.31943 0.80748   1
  13 -10  11 0.47087 0.76834   1
  13  10  12-0.66325 0.80280   1
  13 -10  12-1.14652 0.91042   1
  12  13  10 0.71302 0.87702   1
  12 -13  10-0.13843 0.76955   1
  13  11   0 0.11605 0.61111   1
  13 -11   0 0.98075 0.66093   1
  13 -11  -1 1.18497 0.61467   1
  13  11  -1 0.11487 0.67127   1
  13  11   1 0.23523 0.67098   1
  13 -11   1 0.11038 0.60882   1
 -13  11   1 0.68238 0.67488   1
 -13 -11   1 1.95887 0.70638   1
  13  11   2 21.8626 1.60658   1
  13 -11   2 20.3522 1.55668   1
 -13 -11   2 20.7162 1.54585   1
  13 -11  -2 20.5897 1.53817   1
  13  11   3 0.84376 0.65264   1
  13 -11   3 0.11481 0.64928   1
  13 -11   4 0.23585 0.67797   1
  13  11   4 0.74473 0.62792   1
  13  11   5 18.8657 1.62865   1
  13 -11   5 25.3097 1.73435   1
  13  11   6 10.0233 1.17934   1
  13 -11   6 12.7639 1.23551   1
  13 -11   7 16.6925 1.43525   1
  13  11   7 11.6567 1.30877   1
  -7 -13  11 16.1839 1.26791   1
  13  11   8 20.0367 1.68992   1
  13 -11   8 21.0143 1.71460   1
  13  11   9 0.14712 0.74395   1
  13 -11   9-0.71476 0.76669   1
  10 -13  11 1.45606 0.79981   1
  10  13  11 4.18227 0.90500   1
  13  11  10 2.88141 0.94027   1
  13 -11  10 2.95566 0.89094   1
  13  11  11 6.78958 1.13716   1
  13 -11  11 10.0590 1.28572   1
  11  13  11 4.10227 1.03087   1
  11 -13  11 5.26122 1.02550   1
  12  13  11 8.73215 1.20727   1
  13 -11  12 5.06322 1.13290   1
  12 -13  11 9.08936 1.19309   1
  13  11  12 7.13356 1.21136   1
  13 -12   0 0.42887 0.62639   1
  13  12   0 0.68620 0.64151   1
  13  12  -1 1.35117 0.66767   1
  13 -12   1 1.58632 0.64644   1
  13 -12  -1 4.23319 0.78059   1
  13  12   1 1.82600 0.69678   1
 -13 -12   1 1.21818 0.67190   1
  13  12   2 5.64776 0.90789   1
  13 -12   2 3.31350 0.76230   1
 -13 -12   2 4.43662 0.79770   1
  13  12   3 3.79597 0.83575   1
  13 -12   3 3.34701 0.82076   1
  13  12   4 32.3868 2.21333   1
  13 -12   4 36.8522 2.25140   1
  13  12   5 9.44077 1.08976   1
  13 -12   5 6.06222 0.91223   1
  13  12   6 22.0997 1.72094   1
  13 -12   6 22.4840 1.72021   1
  13  12   7 4.05424 0.90100   1
  13 -12   7 4.40505 0.92527   1
  13  12   8 1.95764 0.86234   1
  13 -12   8 1.21077 0.72443   1
  13  12   9 2.32244 0.86950   1
  13 -12   9 3.51119 0.94756   1
  13  12  10-0.45656 0.75353   1
  13 -12  10 1.77703 0.80897   1
  13  12  11 1.88004 0.86349   1
  11 -13  12 0.43957 0.77878   1
  13 -12  11-0.30627 0.90125   1
  11  13  12 0.59389 0.79653   1
  12  12  13 3.31064 1.03777   1
  13  12  12 1.47268 0.85129   1
  13 -12  12 1.60769 0.90005   1
  12 -12  13 3.11087 1.01259   1
  12  13  12 3.59263 0.95304   1
  12 -13  12 2.45388 0.98170   1
  13  13   0 0.22544 0.67330   1
  13 -13   0-0.31527 0.61829   1
  13 -13   1 0.96582 0.70969   1
  13  13   1 0.11460 0.66963   1
  13 -13  -1 0.93503 0.62581   1
  13 -13   2 1.85496 0.67364   1
 -13 -13   2 0.81495 0.69995   1
  13  13   2 1.52035 0.68540   1
  13  13   3 12.8187 1.20615   1
  13 -13   3 8.63176 1.03761   1
  13  13   4 8.85559 1.04444   1
  13 -13   4 5.75060 0.93299   1
  13 -13   5-1.18839 0.73691   1
  13  13   5-0.50168 0.74458   1
  13  13   6 5.34907 0.97037   1
  13 -13   6 7.06055 1.03359   1
  13  13   7 3.22902 0.87691   1
  13 -13   7 2.82853 0.78464   1
  13  13   8 1.11156 0.78186   1
  13 -13   8 2.13193 0.83928   1
  13  13   9 0.86404 0.77289   1
  13 -13   9 1.38716 0.79770   1
  13   9  13 0.34528 0.90025   1
  13  -9  13 0.17143 0.88518   1
  13  13  10 0.60389 0.80970   1
  13 -13  10-0.14647 0.83491   1
  13  10  13 1.39688 0.99528   1
  13 -10  13-0.17312 0.88445   1
  11  13  13-0.15500 0.86881   1
  11 -13  13-0.30671 0.79918   1
  13  11  13-0.34500 0.91641   1
  13 -11  13 0.68366 0.87306   1
  13  13  11 0.15732 0.85140   1
  13 -13  11 0.30651 0.75852   1
  13 -12  13 0.50802 0.85621   1
  13  13  12 0.32450 0.82035   1
  13 -13  12 0.15939 0.86268   1
  12  13  13 0.48895 0.76162   1
  13  12  13-0.34435 0.88848   1
  12 -13  13 0.16078 0.91642   1
  13  13  13 3.90000 1.10624   1
  13 -13  13 1.85383 0.96789   1
  14   0   0 48.5714 2.86966   1
  14   0  -1 2.63651 0.71722   1
  14   0   1 2.15735 0.68838   1
  14   0   2 0.38525 0.65627   1
  14   0  -2 0.50400 0.58185   1
  14   0  -3 9.68528 1.13340   1
  14   0   3 10.7552 1.12676   1
  14   0   4 43.2820 2.73334   1
  14   0  -4 48.1577 2.76086   1
  14   0   5 37.8065 2.42592   1
  14   0   6 32.9496 2.22951   1
  14   0   7 20.0894 1.65821   1
  14   0   8 200.159 9.62529   1
  14   0   9 114.210 5.91087   1
  10 -14   0 0.07417 0.45926   1
  14   0  10-0.16120 0.80646   1
  11  14   0 7.20337 0.90771   1
  14   0  11 11.6826 1.37346   1
  11 -14   0 9.26459 0.92247   1
  12  14   0 8.34112 0.96202   1
  12 -14   0 10.0621 0.99776   1
  13 -14   0 4.50720 0.83308   1
  13  14   0 5.35390 0.84837   1
  14   1   0 0.12460 0.58931   1
  14   1  -1 5.16401 0.85795   1
  14   1   1 5.31133 0.90458   1
  14   1   2 8.75599 1.03885   1
  14   1  -2 7.07958 0.97513   1
  14   1   3 0.92043 0.58554   1
  14   1  -3 1.26106 0.63262   1
  14   1  -4 5.66361 0.84768   1
  14   1   4 3.21346 0.77368   1
  14   1   5 8.04000 1.04469   1
  14   1   6 0.13987 0.64557   1
   7 -14   1 45.9607 2.34636   1
  14   1   7 47.6794 2.90005   1
   7  14   1 47.8550 2.36956   1
   8 -14   1 18.4858 1.19099   1
  14   1   8 17.1504 1.59634   1
   8  14   1 20.6382 1.23599   1
   9  14   1 9.79606 0.86621   1
  14   1   9 6.95331 1.10465   1
   9 -14   1 7.55224 0.75172   1
  10 -14   1 7.59924 0.83770   1
  14   1  10 8.87443 1.21103   1
  10  14   1 10.6176 0.94065   1
  11  14   1 2.11793 0.65742   1
  11 -14   1 3.35429 0.66456   1
  14   1  11 1.86382 0.89848   1
  12  14   1 1.02178 0.62546   1
  12 -14   1 1.04794 0.62729   1
  13  14   1 1.79739 0.74993   1
  13 -14   1 3.03409 0.71190   1
  14   2   0-0.24997 0.62538   1
  14   2  -1 35.6327 2.25812   1
  14   2   1 32.3409 2.19375   1
  14   2   2 1.67849 0.71348   1
  14   2  -2 1.01164 0.56401   1
  14   2  -3-0.12654 0.55411   1
  14   2   3 0.52787 0.60145   1
  14   2  -4 25.1356 1.78382   1
  14   2   4 25.8991 1.81509   1
   4 -14   2 22.9067 1.15633   1
   5  14   2 0.31623 0.25099   1
   5 -14   2 0.28902 0.24046   1
  14   2   5 0.13660 0.61460   1
   6 -14   2 4.64444 0.45841   1
  14   2   6 3.78354 0.87496   1
   6  14   2 3.84436 0.48093   1
   7  14   2 6.10584 0.61200   1
   7 -14   2 5.61115 0.57058   1
  14   2   7 5.54728 0.97984   1
   8  14   2 6.49406 0.67038   1
   8 -14   2 5.90057 0.63422   1
  -8 -14   2 7.23554 0.68187   1
  14   2   8 5.07785 0.98929   1
   9 -14   2 25.6119 1.53994   1
   9  14   2 27.0191 1.57409   1
  -9 -14   2 25.2849 1.52946   1
  14   2   9 20.7309 1.85823   1
  14   2  10 1.93823 0.84468   1
  10  14   2 1.55961 0.55351   1
  10 -14   2 1.43638 0.55387   1
 -10 -14   2 1.74122 0.57047   1
  14   2  11 8.77922 1.22865   1
  11  14   2 7.42289 0.90603   1
  11 -14   2 6.14915 0.84935   1
 -11 -14   2 5.65510 0.77118   1
  12 -14   2 8.41610 0.96970   1
  12  14   2 9.44849 1.02244   1
 -12 -14   2 11.0576 0.99029   1
  14   2  12 6.96395 1.17671   1
  13  14   2 6.59238 0.99856   1
  13 -14   2 8.11237 0.97739   1
  14   3   0-0.50217 0.59374   1
  14  -3   0 0.49289 0.62946   1
  14   3  -1 14.1058 1.32592   1
  14  -3  -1 13.2150 1.24679   1
  14   3   1 12.0344 1.21468   1
  14  -3   1 11.7038 1.22208   1
  14   3   2 36.0619 2.23701   1
  14  -3   2 30.1335 2.13890   1
  14   3  -2 34.7299 2.22942   1
  14  -3  -2 33.3191 2.17681   1
  14  -3  -3 0.12428 0.60836   1
  14   3  -3-0.38068 0.62804   1
  14   3   3 0.79369 0.68258   1
  14  -3   3 0.26055 0.66547   1
   3  14   3 0.25027 0.15718   1
   3 -14   3-0.05400 0.17077   1
  -3 -14   3-0.01599 0.15398   1
  -4 -14   3 0.62564 0.23635   1
  14   3  -4 0.63819 0.60613   1
  14  -3  -4 1.99893 0.68445   1
  -4  14   3 1.35959 0.27154   1
   4  14   3 1.80235 0.28085   1
  14   3   4 2.42060 0.76842   1
  14  -3   4 1.19339 0.65143   1
   4 -14   3 1.39908 0.26250   1
   5  14   3 1.20396 0.31301   1
   5 -14   3 1.51746 0.30330   1
  14   3   5 0.54753 0.66484   1
  14  -3   5 0.13520 0.69979   1
  -5 -14   3 1.40402 0.30797   1
  14   3   6 4.76945 0.88867   1
  14  -3   6 4.57629 0.83721   1
   6  14   3 4.97115 0.51736   1
   6 -14   3 4.12114 0.45522   1
  -6 -14   3 3.79685 0.48170   1
  14   3   7 0.87696 0.73123   1
  14  -3   7 0.14475 0.67637   1
   7  14   3 0.69125 0.41828   1
   7 -14   3-0.21877 0.35923   1
  -7 -14   3-0.10395 0.35984   1
   8  14   3 1.00956 0.46851   1
   8 -14   3 1.26930 0.47483   1
  14   3   8 1.34744 0.78936   1
  14  -3   8 2.22735 0.83376   1
  -8 -14   3 0.78067 0.41399   1
   9  14   3 21.6270 1.35580   1
   9 -14   3 19.4796 1.30217   1
  -9 -14   3 18.4042 1.26734   1
  14   3   9 16.1237 1.60304   1
  14  -3   9 21.5430 1.74542   1
  14   3  10 3.07056 0.89032   1
 -10 -14   3 3.66872 0.67143   1
  14  -3  10 4.17795 0.96709   1
  10  14   3 4.06657 0.70297   1
  10 -14   3 4.07309 0.73012   1
  14  -3  11 1.00888 0.87631   1
 -11 -14   3 0.50797 0.55608   1
  11  14   3 0.09653 0.58518   1
  11 -14   3-0.27028 0.53011   1
  14   3  11 0.16887 0.75967   1
  14   3  12 0.52243 0.76267   1
  12  14   3 1.06940 0.66699   1
  14  -3  12 0.69403 0.81092   1
  12 -14   3 0.29889 0.60418   1
 -12 -14   3-0.09371 0.60029   1
  13  14   3 0.81852 0.66874   1
  13 -14   3 1.85953 0.75927   1
  14   4   0 6.05599 0.92356   1
  14  -4   0 6.77381 0.89920   1
   0 -14   4 6.59114 0.38012   1
   1 -14   4 1.52441 0.19747   1
  14   4  -1 0.63936 0.62171   1
  14  -4  -1 0.99704 0.65843   1
  -1 -14   4 1.43172 0.18373   1
  14   4   1 1.26497 0.63553   1
  14  -4   1-0.49437 0.67744   1
  -1  14   4 1.34741 0.18683   1
  14   4  -2 8.51008 1.03193   1
  14  -4  -2 10.7699 1.13116   1
  -2 -14   4 8.77213 0.51748   1
  -2  14   4 8.16272 0.52203   1
  14  -4   2 10.2340 1.08749   1
   2  14   4 8.64859 0.51705   1
  14   4   2 7.87703 1.00803   1
   2 -14   4 8.08362 0.51344   1
  14  -4  -3 2.97255 0.78216   1
  14   4   3 3.05085 0.79023   1
  -3 -14   4 2.58984 0.32242   1
  14   4  -3 3.05057 0.75807   1
   3  14   4 3.05496 0.33477   1
  -3  14   4 2.39708 0.33386   1
   3 -14   4 3.21382 0.33904   1
  14  -4   3 3.76970 0.83624   1
  14  -4  -4 1.24529 0.66780   1
   4  14   4 0.18274 0.25306   1
  -4 -14   4-0.03359 0.26519   1
   4 -14   4 0.10851 0.26529   1
  14   4   4-0.80945 0.60689   1
  14  -4   4 0.66206 0.64096   1
   5 -14   4 5.18329 0.50167   1
   5  14   4 5.09886 0.53839   1
  -5 -14   4 5.23626 0.50066   1
  14   4   5 4.80525 0.88997   1
  14  -4   5 4.58932 0.91915   1
  14   4   6 6.18655 0.94317   1
  14  -4   6 5.95814 0.91915   1
   6  14   4 5.61780 0.57802   1
   6 -14   4 4.39780 0.52587   1
  -6 -14   4 4.50013 0.53784   1
   7  14   4 3.16235 0.51072   1
   7 -14   4 2.00269 0.46006   1
  14   4   7 2.77553 0.79073   1
  14  -4   7 2.16186 0.76603   1
  -7 -14   4 2.40863 0.48183   1
  -8 -14   4 13.5537 1.03254   1
   8  14   4 14.9976 1.08705   1
   8 -14   4 15.4649 1.07736   1
  14  -4   8 15.8050 1.45667   1
  14   4   8 12.0689 1.36377   1
  -9 -14   4 3.92830 0.60728   1
  14   4   9 3.40610 0.88296   1
  14  -4   9 5.98220 1.01432   1
   9  14   4 3.84251 0.66554   1
   9 -14   4 2.92579 0.58766   1
 -10 -14   4 6.23039 0.79737   1
  10  14   4 6.49727 0.86151   1
  10 -14   4 7.90811 0.88329   1
  14   4  10 8.28059 1.17178   1
  14  -4  10 7.72981 1.16880   1
 -11 -14   4-0.26456 0.56104   1
  14   4  11 1.17943 0.84295   1
  11  14   4-0.29966 0.60110   1
  14  -4  11-1.33941 0.81961   1
  11 -14   4 0.75932 0.60386   1
  14   4  12 1.39541 0.77518   1
  14  -4  12 0.34717 0.81199   1
  12  14   4 1.08660 0.65976   1
  12 -14   4 0.72025 0.61578   1
  13 -14   4 0.11139 0.61908   1
  14   5   0-0.76262 0.66240   1
  14  -5   0 0.61626 0.61004   1
  -1 -14   5 2.64878 0.31715   1
  -1  14   5 3.08118 0.35625   1
  14   5  -1 2.22384 0.70339   1
  14  -5  -1 2.56274 0.74463   1
  14   5   1 4.04247 0.83878   1
  14  -5   1 2.82274 0.73249   1
  14   5  -2-0.12720 0.59436   1
  14  -5  -2-0.24611 0.63497   1
  -2 -14   5 0.15027 0.24124   1
   2  14   5-0.03334 0.24206   1
  14   5   2-0.12974 0.62800   1
  14  -5   2 0.25123 0.58694   1
  14   5  -3 1.65225 0.69548   1
  14  -5  -3 1.10517 0.64771   1
  14   5   3 1.72671 0.66598   1
  14  -5   3 1.16555 0.66303   1
   3 -14   5 0.49331 0.28183   1
  -3 -14   5 0.97240 0.30943   1
   3  14   5 1.42215 0.32044   1
  -4 -14   5 17.4230 1.02235   1
   4  14   5 16.9849 1.05599   1
   4 -14   5 16.8155 1.03351   1
  14   5   4 17.0927 1.48556   1
  14  -5   4 20.0119 1.53850   1
  -5 -14   5 9.45954 0.75691   1
   5 -14   5 10.4974 0.76717   1
  14   5   5 9.22246 1.09811   1
   5  14   5 10.4400 0.78395   1
  14  -5   5 12.2723 1.21462   1
  -6 -14   5 4.44187 0.54877   1
  14  -5   6 4.14945 0.81728   1
   6  14   5 3.15012 0.52189   1
   6 -14   5 3.83332 0.49527   1
  14   5   6 2.81958 0.77990   1
  -7 -14   5 2.56355 0.51204   1
  14   5   7 2.77791 0.75891   1
  14  -5   7 3.88231 0.87570   1
   7  14   5 3.94731 0.58523   1
   7 -14   5 2.90138 0.49036   1
   8 -14   5 0.89036 0.46076   1
  -8 -14   5 0.61492 0.47167   1
   8  14   5 0.54387 0.48898   1
  14   5   8 1.36009 0.78057   1
  14  -5   8 1.19135 0.78442   1
  14   5   9 5.59024 1.00542   1
   9  14   5 5.04728 0.74069   1
   9 -14   5 7.00084 0.77855   1
  14  -5   9 7.05591 1.09009   1
  -9 -14   5 4.68594 0.69094   1
  10  14   5 31.5858 1.98029   1
  10 -14   5 31.4511 1.92820   1
  14   5  10 32.9733 2.30281   1
  14  -5  10 32.3320 2.30324   1
 -10 -14   5 29.0988 1.85159   1
  14   5  11 9.25380 1.27143   1
  14  -5  11 11.6896 1.41318   1
  11  14   5 12.1695 1.13230   1
  11 -14   5 12.2226 1.10104   1
 -11 -14   5 11.1438 1.03483   1
  14   5  12 0.88276 0.82550   1
  14  -5  12 1.22921 0.85053   1
  12  14   5 0.34163 0.62259   1
  12 -14   5 0.64711 0.66384   1
  13 -14   5 1.75143 0.78924   1
  14  -6   0 12.0403 1.15886   1
  14   6   0 10.5753 1.15368   1
  14   6  -1 2.64832 0.71745   1
  14  -6  -1 0.96288 0.59475   1
  14   6   1 3.18571 0.77668   1
  14  -6   1 1.35411 0.67113   1
  -2 -14   6 0.53907 0.29412   1
  14  -6  -2 1.71180 0.68043   1
  14   6  -2 0.63368 0.61448   1
  14   6   2 0.78401 0.68187   1
  14  -6   2 1.51786 0.64046   1
  14   6  -3 0.76115 0.60770   1
  14   6   3 0.26495 0.64911   1
  14  -6   3-0.51530 0.71031   1
  -3 -14   6 1.33462 0.35378   1
  14  -6  -3 0.48838 0.63064   1
   4  14   6-0.27044 0.35082   1
  14   6   4-0.13485 0.61454   1
  14  -6   4-0.78677 0.62748   1
  -4 -14   6 0.19306 0.35919   1
   4 -14   6 0.21118 0.32004   1
   5  14   6 1.26495 0.43534   1
   5 -14   6 1.04919 0.38083   1
  -5 -14   6 0.95149 0.41440   1
  14   6   5 0.82799 0.64644   1
  14  -6   5 1.07618 0.66737   1
  -6 -14   6 11.1571 0.91671   1
   6  14   6 15.0378 1.02224   1
   6 -14   6 12.8008 0.94179   1
  14  -6   6 12.7031 1.28371   1
  14   6   6 12.5745 1.29167   1
   7  14   6 5.47184 0.69985   1
   7 -14   6 4.96457 0.63234   1
  14   6   7 5.08333 0.92507   1
  14  -6   7 6.12080 0.95403   1
  -7 -14   6 4.13526 0.62357   1
  -8 -14   6 0.14607 0.52221   1
  14   6   8-0.30336 0.72583   1
  14  -6   8 0.14879 0.69524   1
   8  14   6-0.24971 0.53301   1
   8 -14   6 0.55637 0.50231   1
  14  -6   9 3.35773 0.86477   1
  -9 -14   6 0.48254 0.53800   1
  14   6   9 1.23933 0.80953   1
   9  14   6 2.29522 0.60961   1
   9 -14   6 0.87490 0.52210   1
 -10 -14   6 9.34188 0.93446   1
  10  14   6 8.17351 0.94602   1
  10 -14   6 6.81066 0.87793   1
  14   6  10 9.01885 1.20579   1
  14  -6  10 5.72690 1.04782   1
  14   6  11 15.9839 1.59375   1
  11  14   6 14.3569 1.28588   1
  14  -6  11 14.3255 1.55237   1
  11 -14   6 17.8855 1.34296   1
 -11 -14   6 14.3942 1.23253   1
  14   6  12-0.52759 0.77000   1
  14  -6  12 0.17459 0.82566   1
  12  14   6 0.11952 0.66995   1
  12 -14   6 0.11327 0.70621   1
  13 -14   6 4.51925 0.89548   1
  14   6  13 5.98094 1.18070   1
  14  -6  13 4.86974 1.10685   1
  14   7   0 1.27850 0.72870   1
  14  -7   0-0.49026 0.59332   1
  14   7  -1 7.52453 0.98656   1
  14  -7  -1 9.04872 1.03955   1
  14   7   1 8.28088 1.03275   1
  14  -7   1 8.82766 1.05344   1
  14   7  -2 1.01366 0.65493   1
  14  -7  -2 0.72894 0.64045   1
  14   7   2 1.04148 0.69916   1
  14  -7   2 0.75210 0.69769   1
  -3 -14   7-0.24966 0.36982   1
  14   7   3 0.66134 0.64749   1
  14   7  -3-0.50313 0.66190   1
  14  -7  -3-0.12044 0.60893   1
  14  -7   3 0.63818 0.67809   1
  -4 -14   7 6.03110 0.65159   1
  14   7   4 9.89423 1.10081   1
  14  -7   4 6.29859 0.95980   1
   5 -14   7 0.13276 0.36251   1
  -5 -14   7 0.41321 0.43506   1
   5  14   7-0.13677 0.40235   1
  14   7   5-0.41541 0.64702   1
  14  -7   5 0.13440 0.62798   1
  -6 -14   7 5.04597 0.66122   1
   6  14   7 4.44543 0.65756   1
  14   7   6 5.65707 0.94897   1
  14  -7   6 5.09197 0.94104   1
   6 -14   7 5.39266 0.64505   1
  14   7   7 33.2513 2.37700   1
  -7 -14   7 35.5594 2.01563   1
   7  14   7 34.8888 2.06883   1
   7 -14   7 37.6857 2.06226   1
  14  -7   7 37.3254 2.40744   1
   8  14   7 0.81176 0.56935   1
  14   7   8 2.12270 0.81526   1
  14  -7   8 1.18815 0.75326   1
   8 -14   7 1.03934 0.53963   1
  -8 -14   7 2.17337 0.61559   1
   9  14   7 2.33082 0.67525   1
   9 -14   7 1.11689 0.57972   1
  14  -7   9 0.30560 0.75062   1
  14   7   9 1.40074 0.84463   1
  -9 -14   7 1.94239 0.67800   1
 -10 -14   7 0.82960 0.65919   1
  14   7  10 1.76985 0.80784   1
  14  -7  10 2.38305 0.87026   1
  10  14   7 0.95150 0.65821   1
  10 -14   7 2.42501 0.68720   1
  11  14   7 0.45842 0.65911   1
  11 -14   7 0.43729 0.60295   1
  14   7  11 0.67530 0.85400   1
  14  -7  11 1.33488 0.84407   1
  12 -14   7 1.65361 0.72407   1
  14   7  12 0.52494 0.86847   1
  14  -7  12 2.43208 0.97591   1
  14  -7  13 0.18033 0.90366   1
  13 -14   7 1.26303 0.73917   1
  14   7  13 2.72051 1.02650   1
  14   8   0 3.98516 0.89170   1
  14  -8   0 2.80805 0.76955   1
  14   8  -1 1.27137 0.68349   1
  14  -8  -1 0.72638 0.63891   1
  14   8   1 0.63740 0.61195   1
  14  -8   1 2.06508 0.70527   1
  14   8  -2 1.26708 0.69532   1
  14  -8  -2 2.52727 0.72211   1
  14   8   2 0.89876 0.64599   1
  14  -8   2 1.85206 0.72407   1
  14  -8  -3 1.91103 0.67625   1
  14   8  -3 1.26855 0.69998   1
  14   8   3 0.92174 0.68057   1
  14  -8   3-0.12691 0.62249   1
  -4 -14   8-0.24468 0.43296   1
  14   8   4-0.27168 0.64253   1
  14  -8   4-0.39243 0.64754   1
  14  -8   5 10.7163 1.25197   1
  14   8   5 13.6936 1.31405   1
  -5 -14   8 10.5336 0.90113   1
   6  14   8 23.1653 1.45461   1
  14   8   6 21.9738 1.74136   1
  14  -8   6 23.3351 1.74520   1
  -6 -14   8 18.0731 1.34108   1
   7  14   8 6.87913 0.82720   1
   7 -14   8 6.83629 0.80682   1
  -7 -14   8 6.21975 0.81643   1
  14  -8   7 6.78752 1.05527   1
  14   8   7 5.82060 0.97415   1
  -8 -14   8 12.0562 1.02246   1
   8  14   8 8.35316 0.97106   1
  14   8   8 9.53166 1.23413   1
  14  -8   8 11.5131 1.28719   1
   8 -14   8 11.1924 1.01777   1
  -9 -14   8 20.6275 1.53238   1
   9  14   8 24.9628 1.68631   1
  14   8   9 24.1185 1.89734   1
   9 -14   8 22.9831 1.61622   1
  14  -8   9 24.8443 1.92196   1
  14   8  10 7.87320 1.13794   1
  14  -8  10 7.44412 1.17544   1
  10  14   8 7.14026 0.96325   1
  10 -14   8 8.41196 1.00222   1
  11 -14   8 10.6755 1.13550   1
  14   8  11 8.77351 1.26670   1
  14  -8  11 10.9829 1.38032   1
  14  -8  12 17.9734 1.72975   1
  12 -14   8 17.2292 1.50322   1
  14   8  12 18.8672 1.77704   1
  14  -8  13 3.44531 1.09874   1
  13 -14   8 4.87728 0.96039   1
  14   8  13 4.20119 1.13039   1
  14   9   0 0.99040 0.71215   1
  14  -9   0 0.59816 0.64240   1
  14   9  -1 3.03710 0.78590   1
  14  -9  -1 3.83896 0.79130   1
  14   9   1 2.94534 0.80589   1
  14  -9   1 3.40503 0.80667   1
  14  -9  -2 9.88334 1.12612   1
  14   9   2 9.61145 1.13049   1
  14  -9   2 10.4777 1.13054   1
  14   9  -2 12.7114 1.24247   1
  14   9   3 15.1193 1.39786   1
  14  -9   3 14.6270 1.35033   1
  14  -9   4-0.52031 0.69107   1
  14   9   4 1.21850 0.73936   1
  -5 -14   9 0.94400 0.50746   1
  14   9   5 0.69023 0.69935   1
  14  -9   5 1.59367 0.75201   1
  -6 -14   9 1.09505 0.59160   1
  14   9   6 0.85135 0.74759   1
  14  -9   6 0.54766 0.67866   1
  14   9   7 45.2738 2.80019   1
  14  -9   7 43.7292 2.79906   1
  -7 -14   9 44.4774 2.48633   1
   8  14   9 19.9824 1.53372   1
  -8 -14   9 20.7116 1.47679   1
   8 -14   9 21.0372 1.53667   1
  14   9   8 23.5519 1.83679   1
  14  -9   8 21.5920 1.76733   1
   9  14   9 1.76369 0.67351   1
   9 -14   9 2.34652 0.71412   1
  14   9   9 1.25519 0.82202   1
  14  -9   9 2.45084 0.89822   1
  10  14   9 6.04973 0.98503   1
  10 -14   9 6.71976 0.98152   1
  14   9  10 6.12205 1.13515   1
  14  -9  10 8.51556 1.18758   1
  14   9  11-0.33428 0.84506   1
  14  -9  11 0.65759 0.83121   1
  11 -14   9 0.36744 0.71508   1
  12 -14   9 5.03157 0.91020   1
  14   9  12 4.20274 1.06409   1
  14  -9  12 0.86456 0.97227   1
  14   9  13 5.99119 1.18039   1
  14  -9  13 2.15854 1.10143   1
  13 -14   9 3.16101 0.87669   1
  14  10   0-0.12740 0.66407   1
  14 -10   0-0.47495 0.61895   1
  14  10  -1 4.52255 0.88911   1
  14  10   1 4.22690 0.87637   1
  14 -10   1 2.65190 0.79368   1
  14 -10  -1 6.15785 0.92093   1
  14  10  -2 1.73738 0.72145   1
  14 -10  -2 0.70174 0.67487   1
  14  10   2 2.18110 0.73385   1
  14 -10   2 1.21903 0.69753   1
  14  10   3 25.2776 1.88382   1
  14 -10   3 27.2035 1.89597   1
  14 -10   4 2.18129 0.74541   1
  14  10   4 2.95893 0.83427   1
  14  10   5 11.9189 1.33376   1
  14 -10   5 15.7795 1.39603   1
  14  10   6 22.1332 1.80853   1
  14 -10   6 22.5089 1.77145   1
  -6 -14  10 23.5291 1.56235   1
  -7 -14  10 6.31550 0.87856   1
  14  10   7 5.96174 1.03650   1
  14 -10   7 4.62776 0.97527   1
  14  10   8 1.64724 0.81230   1
  14 -10   8 1.30677 0.84281   1
   8  14  10 0.99554 0.66303   1
   9 -14  10 0.22977 0.68109   1
  14  10   9 0.31223 0.77266   1
  14 -10   9-0.60795 0.79207   1
   9  14  10-0.11784 0.72965   1
  14  10  10 12.1398 1.39030   1
  10 -14  10 12.8204 1.27596   1
  14 -10  10 10.9141 1.36801   1
  14 -10  11 14.7300 1.54071   1
  14  10  11 13.3067 1.50924   1
  11 -14  10 13.5997 1.36754   1
  14  10  12 1.21168 0.92035   1
  12 -14  10 0.13703 0.78825   1
  14 -10  12 1.53549 0.94890   1
  14 -10  13 2.86565 1.11279   1
  14  10  13 3.79958 1.13165   1
  13 -14  10 4.16218 0.95028   1
  14  11   0 0.12609 0.72451   1
  14 -11   0-0.11837 0.57943   1
  14  11   1 18.6464 1.50792   1
  14 -11   1 15.0254 1.35215   1
  14  11  -1 15.8585 1.44947   1
  14 -11  -1 14.9819 1.33977   1
  14  11   2 22.8570 1.66519   1
  14 -11   2 18.7696 1.52587   1
  14 -11  -2 17.3469 1.49410   1
  14  11   3 0.77380 0.74128   1
  14 -11   3 0.12257 0.71578   1
  14  11   4 16.2304 1.42439   1
  14 -11   4 15.4580 1.37273   1
  14 -11   5 0.13179 0.70754   1
  14  11   5 1.65734 0.80702   1
  -6 -14  11 9.97928 1.01755   1
  14  11   6 9.02525 1.16691   1
  14 -11   6 8.77713 1.16173   1
  14  11   7 28.1973 2.02062   1
  14 -11   7 23.5876 1.90082   1
  14  11   8 4.03974 0.96568   1
  14 -11   8 3.46798 0.93952   1
  14  11   9 2.16338 0.87649   1
  14 -11   9 2.39812 0.86428   1
   9 -14  11 0.85639 0.73437   1
  10 -14  11-0.12928 0.77817   1
  14  11  10-0.16177 0.82653   1
  14 -11  10-0.94650 0.80602   1
  11 -14  11 0.67771 0.77251   1
  14  11  11-0.66947 0.90577   1
  14 -11  11 0.16285 0.80601   1
  14  11  12 13.1267 1.50486   1
  14 -11  12 9.31966 1.32026   1
  12 -14  11 8.29029 1.20231   1
  13 -14  11 1.06311 0.88014   1
  14  11  13 0.54296 0.96194   1
  14 -11  13 0.35749 0.92279   1
  14  12   0 58.9852 3.30837   1
  14 -12   0 57.2744 3.23670   1
  14  12  -1 0.48996 0.66995   1
  14 -12  -1 0.92144 0.64122   1
  14  12   1 0.76000 0.65469   1
  14 -12   1 1.39470 0.74519   1
  14  12   2 0.12746 0.66430   1
  14 -12   2-0.60017 0.67853   1
  14  12   3-0.51577 0.69815   1
  14 -12   3-0.48682 0.71083   1
  14  12   4 7.98577 1.14104   1
  14 -12   4 8.70976 1.10378   1
  14  12   5 0.81852 0.77121   1
  14 -12   5-0.12951 0.77942   1
  14  12   6 4.09309 0.92479   1
  14 -12   6 6.31707 1.01974   1
  14  12   7 1.59649 0.83395   1
  14 -12   7-1.11075 0.85373   1
  14  12   8 0.14928 0.76261   1
  14 -12   8 0.28685 0.76916   1
  14 -12   9 2.97512 0.94032   1
  14  12   9 2.15512 0.88428   1
  14  12  10 0.31928 0.83217   1
  14 -12  10 0.31210 0.79736   1
  10 -14  12 0.68522 0.73516   1
  11 -14  12 2.59196 0.87516   1
  14  12  11 3.01069 1.02127   1
  14 -12  11 2.93517 0.98171   1
  12 -14  12 1.50360 0.80199   1
  14  12  12 1.37449 0.90692   1
  14 -12  12 2.19102 1.00173   1
  14  12  13 1.42653 1.00898   1
  14 -12  13 0.35219 0.94541   1
  12  13  14 0.51610 0.97351   1
  12 -13  14 1.36558 0.95790   1
  13 -14  12 1.58799 0.90623   1
  14  13   0-0.49139 0.71729   1
  14 -13   0-0.11454 0.67914   1
  14  13   1 0.99760 0.74045   1
  14 -13   1 1.16534 0.77120   1
  14 -13  -1 0.78632 0.64680   1
  14  13   2 1.62974 0.82693   1
  14 -13   2 1.90278 0.81772   1
  14  13   3 2.56850 0.88265   1
  14 -13   3 5.98720 0.95025   1
  14  13   4 7.26093 1.08387   1
  14 -13   4 8.58052 1.09844   1
  14  13   5 0.13508 0.78243   1
  14 -13   5-0.25489 0.69596   1
  14  13   6 5.03163 1.02517   1
  14 -13   6 6.51987 1.04871   1
  14  13   7 3.30154 0.90918   1
  14 -13   7 5.75569 1.00828   1
  14  13   8-0.74251 0.80368   1
  14 -13   8 1.28033 0.78377   1
  14  13   9-0.30622 0.90080   1
  14 -13   9 0.14754 0.81997   1
  14  13  10-0.15845 0.88815   1
  14 -13  10 0.45983 0.83704   1
  13 -11  14 0.35622 0.88164   1
  11 -14  13-0.45890 0.83546   1
  14  13  11 0.16568 0.88031   1
  14 -13  11 0.16139 0.79018   1
  13  11  14-1.61349 0.99643   1
  14  13  12 7.23959 1.29082   1
  13  12  14 6.63379 1.23366   1
  14 -13  12 4.88526 1.19539   1
  13 -12  14 8.53554 1.34849   1
  12 -14  13 6.54147 1.15374   1
  14 -13  13 1.04453 0.94358   1
  13 -13  14 1.40762 0.99594   1
  13 -14  13 1.15721 0.96650   1
  14 -14   0 17.4662 1.44191   1
  14 -14   1 1.36926 0.70905   1
  14 -14   2 1.25789 0.68524   1
  14 -14   3 2.13936 0.79562   1
  14 -14   4 4.12210 0.87630   1
  14 -14   5 0.50400 0.77506   1
  14 -14   6 8.20943 1.15331   1
  14 -14   7 0.27190 0.73584   1
  14  -8  14 2.99961 1.00102   1
  14 -14   8 3.80619 0.94126   1
  14   8  14 5.26980 1.16154   1
  14   9  14 3.62007 1.12448   1
  14  -9  14 4.17081 1.13598   1
  14 -14   9 3.65229 0.97940   1
  14  10  14-0.75441 1.00196   1
  14 -10  14 0.74968 0.95737   1
  14 -14  10 0.15197 0.78418   1
  14  11  14-0.93773 0.98788   1
  14 -14  11-0.15830 0.86557   1
  14 -11  14-1.85991 1.04344   1
  11 -14  14-0.80027 0.95703   1
  12 -14  14 0.33471 0.92213   1
  14 -14  12-0.33400 0.86185   1
  14  12  14 1.31104 1.04098   1
  14 -12  14 0.37105 0.92827   1
  14 -13  14 1.82458 1.02370   1
  13 -14  14 4.71871 1.20459   1
  14 -14  13 3.65557 1.15186   1
  14 -14  14-0.54030 0.94801   1
  15   0   0 0.26948 0.58182   1
  15   0  -1 0.13594 0.64301   1
  15   0   1 0.40519 0.60769   1
  15   0  -2 0.67774 0.64863   1
  15   0   2-0.41243 0.63449   1
  15   0  -3 0.40620 0.61708   1
  15   0   3-0.14135 0.63590   1
  15   0  -4-0.94387 0.73027   1
  15   0   4-0.14308 0.64425   1
  15   0   5 0.29261 0.73979   1
  15   0   6 0.14952 0.76377   1
  15   0   7-0.30686 0.71705   1
  15   0   8 1.27919 0.78471   1
  15   0   9-0.16347 0.72566   1
  15   0  10-0.16939 0.73133   1
  15   0  11-1.06254 0.86812   1
  15   0  12-0.91772 0.91910   1
  15   0  13-0.56942 0.90860   1
  15   1   0 0.40544 0.63172   1
  15   1  -1 1.36818 0.71391   1
  15   1   1 0.40634 0.62615   1
  15   1  -2 3.80776 0.83683   1
  15   1   2 5.65149 0.93281   1
  15   1  -3 2.17378 0.66858   1
  15   1   3 0.99194 0.65758   1
  15   1  -4-0.13531 0.58419   1
  15   1   4-0.14341 0.67824   1
  15   1   5 15.1008 1.44606   1
  15   1   6 17.8257 1.58900   1
  15   1   7 33.9650 2.33240   1
  15   1   8 157.889 7.84989   1
   9 -15   1 12.7850 0.95191   1
  15   1   9 9.98422 1.29649   1
  10 -15   1 6.32207 0.74086   1
  15   1  10 5.25653 1.10300   1
  11 -15   1 2.32350 0.61262   1
  15   1  11 0.53168 0.77915   1
  15   1  12 14.3246 1.60564   1
  12 -15   1 16.2661 1.27940   1
  13 -15   1 0.81417 0.61010   1
  15   1  13 2.27855 1.02891   1
  14 -15   1 0.66746 0.70829   1
  15   2   0 7.45551 1.05035   1
  15   2  -1 21.1371 1.74021   1
  15   2   1 24.8950 1.81719   1
  15   2  -2-0.27261 0.66741   1
  15   2   2-0.41464 0.70616   1
  15   2   3 2.69918 0.79235   1
  15   2  -3 2.99755 0.85265   1
  15   2   4 48.2971 2.99951   1
  15   2  -4 52.6861 3.02264   1
  15   2   5 12.1945 1.30199   1
   6 -15   2 0.41281 0.27853   1
  15   2   6 0.45025 0.69292   1
  15   2   7 28.9430 2.27130   1
   7 -15   2 36.1303 1.80772   1
   8 -15   2 0.74775 0.42114   1
  15   2   8 0.96215 0.86060   1
  15   2   9 16.5777 1.54618   1
   9 -15   2 12.7207 1.00970   1
  10 -15   2 2.36649 0.57571   1
  15   2  10 2.88555 0.97349   1
  11 -15   2 0.34268 0.57639   1
  15   2  11-0.35473 0.82877   1
  12 -15   2 3.80042 0.74085   1
  15   2  12 3.30241 1.00536   1
  13 -15   2 9.50397 1.06872   1
  15   2  13 11.5324 1.47060   1
  14 -15   2 18.6701 1.52176   1
  15   3   0-0.13656 0.62231   1
  15  -3   0 0.13406 0.64890   1
  15   3  -1 0.40581 0.63972   1
  15  -3  -1-0.13511 0.71099   1
  15   3   1 0.54275 0.68600   1
  15  -3   1-0.80032 0.70863   1
  15   3   2 13.0941 1.32468   1
  15  -3   2 15.7572 1.42890   1
  15   3  -2 14.7555 1.41164   1
  15  -3  -2 17.4248 1.46120   1
  15   3   3 0.42637 0.65608   1
  15  -3   3 0.97966 0.72947   1
  15   3  -3 0.54688 0.71958   1
  15  -3  -3-0.40173 0.64094   1
  15  -3  -4 1.07517 0.79083   1
  15   3   4 1.00854 0.72856   1
  15  -3   4-0.14211 0.69578   1
  15   3  -4 0.82340 0.67194   1
   4 -15   3 0.21785 0.21436   1
  15   3   5 30.6285 2.19883   1
  15  -3   5 34.4629 2.24308   1
   5 -15   3 30.9817 1.57937   1
  -6 -15   3 0.04036 0.32664   1
   6 -15   3-0.04260 0.28826   1
  15   3   6 0.15030 0.71079   1
  15  -3   6-0.14863 0.75921   1
   7 -15   3 6.69198 0.63468   1
  15   3   7 8.79034 1.13745   1
  15  -3   7 6.10427 1.07007   1
  -7 -15   3 8.22023 0.67207   1
   8 -15   3 1.34381 0.44704   1
  15   3   8 1.60529 0.80382   1
  15  -3   8-0.47740 0.77105   1
  -8 -15   3 0.52116 0.41970   1
  -9 -15   3 8.69830 0.82710   1
   9 -15   3 8.42598 0.81534   1
  15   3   9 9.36691 1.26075   1
  15  -3   9 7.66357 1.11417   1
  15   3  10 15.0840 1.49252   1
  15  -3  10 13.8142 1.47480   1
  10 -15   3 13.2555 1.09859   1
  11 -15   3-0.08836 0.54792   1
  15   3  11 2.12950 0.89767   1
  15  -3  11 1.76593 0.89330   1
  12 -15   3 13.6271 1.21996   1
  15   3  12 14.1356 1.56009   1
  15  -3  12 13.1641 1.57741   1
  13 -15   3 1.50545 0.73661   1
  15   3  13 0.19227 0.89879   1
  15  -3  13-0.19184 0.88582   1
  15  -3  14 5.50960 1.24149   1
  14 -15   3 4.46112 0.91363   1
  15   3  14 7.68712 1.33188   1
  15   4   0 10.8184 1.18511   1
  15  -4   0 10.5615 1.17358   1
  15  -4  -1 14.9458 1.34379   1
  15   4   1 12.0577 1.31690   1
  15  -4   1 15.0568 1.32728   1
  15   4  -1 10.9108 1.22215   1
  15   4  -2 0.95833 0.70652   1
  15  -4  -2 0.26695 0.61613   1
  15   4   2-0.14037 0.67955   1
  15  -4   2 0.13736 0.63405   1
  15   4   3-0.71056 0.65589   1
  15  -4   3-0.69634 0.68175   1
  15   4  -3-0.41079 0.70656   1
  15  -4  -3 0.13323 0.63006   1
  -3 -15   4 0.41466 0.20783   1
   3 -15   4-0.04381 0.19515   1
  15  -4  -4-0.40166 0.64068   1
  -4 -15   4 0.19974 0.25924   1
  15   4   4 0.43432 0.68467   1
  15  -4   4 0.28414 0.71075   1
   4 -15   4-0.21605 0.26554   1
  -5 -15   4 10.1063 0.69557   1
   5 -15   4 9.94455 0.70976   1
  15   4   5 10.0536 1.19616   1
  15  -4   5 12.0614 1.27479   1
  -6 -15   4 0.22677 0.34713   1
  15   4   6 0.30127 0.68647   1
  15  -4   6 0.59302 0.70113   1
   6 -15   4-0.19332 0.30948   1
  15   4   7 0.92596 0.71297   1
  15  -4   7 0.30444 0.66725   1
  -7 -15   4 1.07276 0.40424   1
   7 -15   4 0.51582 0.37543   1
   8 -15   4 18.8167 1.25537   1
  15   4   8 19.4109 1.71010   1
  15  -4   8 18.7030 1.67053   1
  -8 -15   4 18.9104 1.22996   1
   9 -15   4 3.39641 0.63726   1
  15   4   9 2.48228 0.86888   1
  15  -4   9 6.55020 1.09396   1
  15   4  10 8.83918 1.22564   1
  15  -4  10 9.10007 1.25256   1
  10 -15   4 6.06891 0.81506   1
  11 -15   4 0.91495 0.61448   1
  15   4  11 1.77555 0.90870   1
  15  -4  11 1.58689 0.87446   1
  15   4  12 1.28431 0.93803   1
  12 -15   4 0.90515 0.61529   1
  15  -4  12 0.54748 0.90407   1
  13 -15   4 11.3436 1.18027   1
  15  -4  13 14.8825 1.58772   1
  15   4  13 9.38437 1.39713   1
  14 -15   4 3.69989 0.85964   1
  15   4  14 2.36356 1.06485   1
  15  -4  14 2.94997 1.09194   1
   0 -15   5-0.05962 0.19632   1
  15   5   0-0.96128 0.72959   1
  15  -5   0-0.39965 0.71440   1
  15   5   1 14.8323 1.37653   1
  15  -5   1 16.8147 1.43435   1
   1 -15   5 13.4309 0.77919   1
  -1 -15   5 14.8402 0.77819   1
  15   5  -1 12.9308 1.31207   1
  15  -5  -1 15.7954 1.39609   1
  15   5  -2-0.13689 0.63184   1
  15  -5  -2 0.13279 0.67143   1
  -2 -15   5 0.34998 0.23523   1
   2 -15   5 0.22070 0.23061   1
  15   5   2-0.28071 0.72429   1
  15  -5   2 0.27317 0.71881   1
  15   5   3 4.82705 0.94116   1
  15   5  -3 5.46509 0.93021   1
  15  -5  -3 8.20479 1.01519   1
   3 -15   5 6.12985 0.48709   1
  15  -5   3 5.39793 0.96279   1
  -3 -15   5 6.19710 0.49320   1
  -4 -15   5 0.93081 0.31775   1
  15   5   4 1.30875 0.72011   1
  15  -5   4 0.56764 0.68734   1
   4 -15   5 0.07976 0.29915   1
  15   5   5 10.5146 1.18171   1
  15  -5   5 10.4378 1.16884   1
  -5 -15   5 8.04299 0.66535   1
   5 -15   5 7.85175 0.66967   1
   6 -15   5 1.15853 0.36471   1
  -6 -15   5 2.14548 0.44823   1
  15   5   6 1.66049 0.75044   1
  15  -5   6 2.22060 0.82576   1
  15   5   7 4.94861 0.94913   1
  15  -5   7 5.16834 0.95982   1
   7 -15   5 5.11172 0.59414   1
  -7 -15   5 4.88975 0.60132   1
  15   5   8 19.0956 1.69409   1
  15  -5   8 18.4937 1.68674   1
   8 -15   5 19.6072 1.30333   1
  -8 -15   5 18.8817 1.26971   1
   9 -15   5 1.83558 0.59040   1
  15   5   9 0.99432 0.80591   1
  15  -5   9 2.61742 0.88871   1
  10 -15   5 22.3525 1.59616   1
  15   5  10 23.2329 1.97300   1
  15  -5  10 30.3630 2.11602   1
  15   5  11 5.80809 1.13302   1
  15  -5  11 6.80412 1.13794   1
  11 -15   5 5.28083 0.79531   1
  15   5  12 3.85283 1.10905   1
  15  -5  12 4.55828 1.06984   1
  12 -15   5 5.92414 0.86613   1
  13 -15   5-0.11334 0.67203   1
  15   5  13 0.19089 0.84741   1
  15  -5  13-0.95012 0.96079   1
  15   5  14 0.19718 0.97634   1
  15  -5  14 0.78708 0.94202   1
  14 -15   5 0.85080 0.69898   1
  15   6   0 0.68933 0.62839   1
  15  -6   0-0.13235 0.67618   1
  15   6   1 19.5023 1.62365   1
  15  -6   1 21.4949 1.64476   1
  15   6  -1 17.3627 1.57069   1
  15  -6  -1 19.8024 1.58228   1
  15   6  -2-0.68492 0.69256   1
  15  -6  -2 0.26297 0.66475   1
  -2 -15   6-0.07146 0.29615   1
  15   6   2 0.69686 0.68979   1
  15  -6   2 0.13491 0.65303   1
  -3 -15   6 19.5030 1.11189   1
  15   6  -3 22.4142 1.70377   1
  15   6   3 19.7489 1.66686   1
  15  -6   3 22.3596 1.70461   1
  15  -6  -3 18.5057 1.57925   1
   3 -15   6 18.1109 1.11939   1
  -4 -15   6 12.5058 0.83921   1
  15   6   4 13.9936 1.34453   1
  15  -6   4 14.3129 1.35312   1
   4 -15   6 10.8814 0.81514   1
  15   6   5 0.59209 0.69634   1
  15  -6   5 2.02517 0.77272   1
   5 -15   6 1.77774 0.41337   1
  -5 -15   6 2.48707 0.47830   1
   6 -15   6 1.60532 0.44152   1
  15   6   6 1.36274 0.79169   1
  15  -6   6 0.88745 0.68565   1
  -6 -15   6 1.65307 0.48755   1
  15   6   7 16.2855 1.51622   1
  15  -6   7 18.6635 1.56167   1
  -7 -15   6 12.9651 1.03736   1
   7 -15   6 14.9382 1.07088   1
  15   6   8 4.62965 1.03817   1
  15  -6   8 6.89600 1.07665   1
   8 -15   6 6.70305 0.74217   1
  15   6   9 15.3008 1.50736   1
  15  -6   9 13.4058 1.44627   1
   9 -15   6 11.0885 1.04342   1
  15  -6  10 7.21828 1.17919   1
  10 -15   6 7.47658 0.86069   1
  15   6  10 5.10022 1.04918   1
  15   6  11 6.87026 1.16875   1
  15  -6  11 7.14587 1.17783   1
  11 -15   6 5.72588 0.86961   1
  12 -15   6 2.43026 0.77492   1
  15   6  12 1.10481 0.93585   1
  15  -6  12 3.10647 1.02004   1
  15  -6  13 0.18944 0.85250   1
  13 -15   6 0.83190 0.75143   1
  15   6  14 1.19707 1.01966   1
  15  -6  14 1.39267 1.04744   1
  14 -15   6 0.25562 0.72317   1
  15   7   0 0.27655 0.70633   1
  15  -7   0-0.39674 0.64015   1
  15   7  -1 8.09957 1.07138   1
  15  -7  -1 9.35730 1.11163   1
  15   7   1 7.95580 1.07529   1
  15  -7   1 9.62011 1.10320   1
  15   7  -2 1.91429 0.73719   1
  15  -7  -2 1.82920 0.68517   1
  15   7   2 1.52268 0.73935   1
  15  -7   2 1.73972 0.72825   1
  15  -7  -3-0.12979 0.63539   1
  -3 -15   7 0.04796 0.36039   1
  15  -7   3-0.54721 0.69166   1
   4 -15   7 9.67761 0.81389   1
  15  -7   4 13.5538 1.31462   1
  -4 -15   7 12.4663 0.85159   1
  -5 -15   7 9.16839 0.80188   1
  15   7   5 8.13793 1.13567   1
  15  -7   5 7.03430 1.09580   1
   5 -15   7 9.58073 0.78931   1
  15   7   6-0.45477 0.79770   1
  15  -7   6 0.59011 0.75361   1
  -6 -15   7-0.31456 0.44511   1
   6 -15   7 0.06938 0.38557   1
  15   7   7 15.6753 1.50174   1
  15  -7   7 16.0627 1.48907   1
   7 -15   7 13.2961 1.07250   1
   8 -15   7 0.58176 0.50394   1
  15   7   8 0.63804 0.75447   1
  15  -7   8-0.62453 0.76441   1
  15   7   9 24.4374 2.05777   1
  15  -7   9 27.9062 2.10677   1
   9 -15   7 25.5244 1.69014   1
  10 -15   7 0.39552 0.60802   1
  15   7  10 0.17139 0.88438   1
  15  -7  10-0.50300 0.81160   1
  15   7  11 0.88053 0.84441   1
  15  -7  11 1.73586 0.91501   1
  11 -15   7 1.18111 0.68068   1
  12 -15   7 4.04069 0.87987   1
  15   7  12 5.70524 1.14098   1
  15  -7  12 8.56693 1.29808   1
  15   7  13 7.99239 1.35906   1
  15  -7  13 7.93581 1.29268   1
  13 -15   7 10.3630 1.17770   1
  14 -15   7 0.66531 0.83800   1
  15   7  14 1.18727 0.92705   1
  15  -7  14 3.74410 1.14336   1
  15   8   0 37.3690 2.38896   1
  15  -8   0 34.4222 2.32911   1
  15   8  -1 0.82305 0.76913   1
  15  -8  -1-0.13064 0.71998   1
  15   8   1 0.27659 0.69943   1
  15  -8   1 0.79255 0.70858   1
  15   8  -2 4.09314 0.90560   1
  15  -8  -2 3.11637 0.85758   1
  15   8   2 3.31805 0.83001   1
  15  -8   2 1.85032 0.78261   1
  15   8  -3 2.45982 0.81694   1
  15  -8  -3 2.57392 0.77016   1
  15   8   3 3.14380 0.90318   1
  15  -8   3 1.63832 0.79773   1
  15   8   4 1.30695 0.71627   1
  15  -8   4 2.24301 0.79726   1
  -4 -15   8 2.27725 0.50439   1
  15   8   5 4.75874 0.99893   1
  -5 -15   8 4.81998 0.65768   1
  15  -8   5 4.87491 0.94175   1
   6 -15   8 0.23347 0.43989   1
  15   8   6 0.15204 0.70172   1
  15  -8   6-0.58931 0.76777   1
   7 -15   8 4.51530 0.67537   1
  15   8   7 5.43842 1.02259   1
  15  -8   7 4.67962 0.97619   1
  15   8   8 3.19032 0.91324   1
  15  -8   8 3.42364 0.92697   1
   8 -15   8 3.36500 0.71099   1
   9 -15   8 1.27407 0.59103   1
  15   8   9 0.66305 0.91407   1
  15  -8   9 0.32449 0.82968   1
  10 -15   8-0.10477 0.59265   1
  15   8  10 1.37341 0.86823   1
  15  -8  10 1.00944 0.88559   1
  15   8  11 5.80606 1.13773   1
  15  -8  11 6.39819 1.19527   1
  11 -15   8 8.23097 1.02587   1
  15   8  12 11.6764 1.47410   1
  15  -8  12 10.8195 1.43481   1
  12 -15   8 10.4266 1.15190   1
  13 -15   8 0.91022 0.80526   1
  15   8  13 1.33515 1.00378   1
  15  -8  13-0.94573 1.02371   1
  14 -15   8 1.93983 0.84133   1
  15   8  14 1.38035 1.06831   1
  15  -8  14-0.19631 1.02422   1
  15   9   0-0.13623 0.70995   1
  15  -9   0 0.12809 0.67405   1
  15   9  -1 0.27332 0.63967   1
  15  -9  -1 1.81474 0.78094   1
  15   9   1 0.55178 0.69115   1
  15  -9   1 1.18284 0.74385   1
  15   9  -2 1.35834 0.76403   1
  15  -9  -2 1.15686 0.70482   1
  15   9   2 2.07985 0.77321   1
  15  -9   2 1.32406 0.78159   1
  15   9   3 1.56433 0.79828   1
  15  -9   3 0.54358 0.69549   1
  15  -9   4 12.0740 1.33412   1
  15   9   4 17.2040 1.50162   1
  15   9   5 1.04203 0.87606   1
  15  -9   5 0.14310 0.76767   1
  15   9   6 36.0889 2.48905   1
  15  -9   6 37.2773 2.47259   1
   7 -15   9 16.4985 1.27358   1
  15  -9   7 13.7114 1.47360   1
  15   9   7 18.4960 1.64038   1
   8 -15   9 4.49302 0.77470   1
  15   9   8 5.59104 1.03472   1
  15  -9   8 6.36493 1.12154   1
  15   9   9 5.26128 1.06399   1
  15  -9   9 6.73819 1.16414   1
   9 -15   9 5.95998 0.86487   1
  10 -15   9 1.46445 0.68984   1
  15   9  10 0.85824 0.91345   1
  15  -9  10 1.17714 0.88651   1
  11 -15   9 15.9446 1.45457   1
  15   9  11 18.2400 1.76736   1
  15  -9  11 19.7275 1.78899   1
  15   9  12 1.63923 0.99464   1
  15  -9  12-0.53813 0.93480   1
  12 -15   9-0.12708 0.75337   1
  15   9  13 0.95222 0.95819   1
  15  -9  13 4.14766 1.13906   1
  13 -15   9 2.43934 0.85680   1
  15   9  14-0.78703 1.03579   1
  15  -9  14-0.19557 0.97884   1
  14 -15   9-0.86624 0.84334   1
  15  10   0 11.0959 1.25508   1
  15 -10   0 10.7809 1.22921   1
  15  10  -1 2.57981 0.80493   1
  15 -10  -1 2.94912 0.82763   1
  15  10   1 3.87953 0.90950   1
  15 -10   1 3.65999 0.86981   1
  15 -10  -2 4.67134 0.91198   1
  15  10  -2 4.82403 0.96021   1
  15  10   2 4.84490 0.92662   1
  15 -10   2 4.58150 0.93415   1
  15  10   3 0.13994 0.71486   1
  15 -10   3-0.40086 0.68258   1
  15  10   4 17.2216 1.59629   1
  15 -10   4 19.6304 1.63305   1
  15  10   5 26.3813 1.98264   1
  15 -10   5 23.0371 1.91206   1
  15  10   6 0.75621 0.73214   1
  15 -10   6-0.43620 0.76517   1
  15  10   7 2.02028 0.83955   1
  15 -10   7 2.69951 0.88819   1
   8 -15  10-0.10648 0.62644   1
  15  10   8 0.79699 0.79744   1
  15 -10   8-0.30875 0.80451   1
  15 -10   9 3.98649 0.95390   1
   9 -15  10 4.06633 0.79654   1
  15  10   9 3.77480 1.05147   1
  15  10  10 1.36661 0.83289   1
  15 -10  10 3.33767 1.01650   1
  10 -15  10 2.49443 0.77686   1
  11 -15  10 0.63674 0.71389   1
  15  10  11-0.17708 0.89532   1
  15 -10  11 0.17333 0.85791   1
  12 -15  10 1.86850 0.82848   1
  15 -10  12 0.89401 0.95170   1
  15  10  12 1.08996 0.97589   1
  15  10  13 0.94026 1.14007   1
  15 -10  13-0.55874 0.91192   1
  13 -15  10 1.13260 0.84588   1
  14 -15  10-0.29967 0.80358   1
  15  10  14-0.19704 0.95385   1
  15 -10  14-0.39092 0.99851   1
  15  11   0-0.40854 0.75685   1
  15 -11   0 0.12793 0.67969   1
  15  11  -1 5.80472 1.00598   1
  15 -11  -1 4.05078 0.92380   1
  15  11   1 6.54333 0.97155   1
  15 -11   1 4.61400 0.96231   1
  15 -11  -2 1.00592 0.76228   1
  15  11   2-0.27740 0.72290   1
  15 -11   2 0.13084 0.72723   1
  15  11   3 2.09943 0.80228   1
  15 -11   3 1.84599 0.76851   1
  15  11   4 2.88438 0.90308   1
  15 -11   4 1.23605 0.76785   1
  15  11   5 9.41197 1.25980   1
  15 -11   5 11.4932 1.30423   1
  15  11   6 1.66839 0.87592   1
  15 -11   6 2.32007 0.81064   1
  15  11   7 13.9890 1.50045   1
  15 -11   7 16.4307 1.50567   1
  15  11   8 2.07117 0.88578   1
  15 -11   8 3.53735 0.97275   1
   9 -15  11-0.84472 0.78802   1
  15  11   9-0.32795 0.91163   1
  15 -11   9-0.31795 0.82068   1
  15  11  10 0.16908 0.89843   1
  15 -11  10 0.49384 0.81491   1
  10 -15  11 0.51011 0.72704   1
  15  11  11-1.05822 0.94580   1
  15 -11  11 1.20975 0.96872   1
  11 -15  11-0.13328 0.78417   1
  12 -15  11 0.42629 0.80333   1
  15  11  12 0.18255 0.87364   1
  15 -11  12 0.35836 0.89652   1
  15  11  13 1.12355 1.00514   1
  15 -11  13 1.84679 1.07060   1
  13 -15  11 0.44451 0.83170   1
  15  11  14 0.97363 0.99636   1
  15 -11  14 0.96455 0.93557   1
  14 -15  11 2.18994 1.04778   1
  15  12   0 31.3117 2.11591   1
  15 -12   0 27.0452 1.98429   1
  15  12  -1 6.09633 1.01727   1
  15 -12  -1 6.34027 0.98472   1
  15  12   1 7.24183 1.10192   1
  15 -12   1 6.59477 1.02822   1
  15  12   2 2.07214 0.80018   1
  15 -12   2 2.59905 0.83288   1
  15  12   3 0.83222 0.80362   1
  15 -12   3 0.13047 0.73775   1
  15  12   4 0.28228 0.77119   1
  15 -12   4 0.93820 0.76433   1
  15  12   5 0.43582 0.84190   1
  15 -12   5 0.82965 0.81399   1
  15  12   6 2.56089 0.93726   1
  15 -12   6 1.72676 0.85799   1
  15  12   7 3.86267 1.02860   1
  15 -12   7 5.60796 1.12196   1
  15  12   8-0.15916 0.82944   1
  15 -12   8 0.15279 0.78840   1
   9 -15  12 0.38543 0.74425   1
  15  12   9 0.65374 0.88458   1
  15 -12   9-0.15778 0.83833   1
  15  12  10 0.84261 0.91214   1
  15 -12  10 0.16345 0.80024   1
  10 -15  12 0.13519 0.78316   1
  15  12  11-0.17434 0.87222   1
  15 -12  11 0.17002 0.94491   1
  11 -15  12-0.14104 0.74930   1
  15  12  12 2.18718 0.99816   1
  15 -12  12 1.07137 0.96928   1
  12 -15  12 1.92458 0.89404   1
  13 -15  12 6.59856 1.20053   1
  15  12  13 4.14106 1.20957   1
  15 -12  13 4.42039 1.14566   1
  15  12  14-0.57965 1.01678   1
  15 -12  14-0.76650 1.01805   1
  14 -15  12-0.16311 0.90654   1
  12 -14  15 1.24290 1.04465   1
  15  13   0 0.39921 0.75288   1
  15 -13   0 1.11530 0.77859   1
  15 -13  -1 2.06818 0.77741   1
  15  13   1 4.45128 1.02851   1
  15 -13   1 4.28441 0.93098   1
  15  13   2 0.79724 0.81162   1
  15 -13   2 0.38035 0.71707   1
  15  13   3 8.18458 1.16440   1
  15 -13   3 6.89671 1.05619   1
  15  13   4 3.23378 0.91052   1
  15 -13   4 4.74391 0.99997   1
  15  13   5 4.35172 0.98299   1
  15 -13   5 4.40136 0.96061   1
  15  13   6 1.04178 0.81273   1
  15 -13   6-0.70667 0.87516   1
  15  13   7 2.92729 0.94484   1
  15 -13   7 3.67249 0.95753   1
  15  13   8 1.42096 0.88680   1
  15 -13   8 1.21346 0.81538   1
  15  13   9-0.32551 0.81425   1
  15 -13   9 0.62614 0.81579   1
  10 -15  13-0.14328 0.81661   1
  15  13  10 0.83805 0.87349   1
  15 -13  10-0.16222 0.78523   1
  11 -15  13-0.15001 0.88937   1
  15 -13  11 0.84076 0.98169   1
  13 -12  15 0.74141 0.93810   1
  12 -15  13 1.09235 0.80639   1
  15 -13  12 2.29494 1.05535   1
  13  12  15 0.18604 0.97050   1
  15 -13  13 4.23439 1.18594   1
  13 -13  15 2.58746 1.05264   1
  13 -15  13 2.44942 0.96935   1
  13 -14  15 2.92044 1.05366   1
  14 -15  13 4.30577 1.12955   1
  15 -13  14 4.56481 1.22936   1
  15 -14   0 1.09053 0.73602   1
  15 -14   1-0.49301 0.72546   1
  15 -14   2 0.75835 0.77786   1
  15 -14   3 6.94838 1.08027   1
  15 -14   4 1.68803 0.82931   1
  15 -14   5-0.80397 0.80113   1
  15 -14   6-0.96988 0.80997   1
  15 -14   7-0.14472 0.82486   1
  15 -14   8 1.19744 0.80434   1
  14   9  15 1.17285 1.00874   1
  14  -9  15-0.78088 1.11273   1
  15 -14   9 0.93163 0.94809   1
  15 -14  10 0.96490 0.93196   1
  14  10  15 1.38358 1.02035   1
  14 -10  15-0.19466 0.96391   1
  14  11  15 0.78182 1.01863   1
  14 -11  15-1.36303 1.07282   1
  15 -14  11 0.50054 0.83475   1
  11 -15  14 1.11531 0.87012   1
  14  12  15-0.19405 1.05016   1
  15 -14  12 0.34659 0.93786   1
  14 -12  15 0.19304 0.94496   1
  12 -15  14-0.16569 0.98230   1
  13 -15  14-0.51330 0.97534   1
  15 -14  13 1.45567 1.01139   1
  14 -13  15 0.57652 0.98182   1
  14 -14  15-0.75487 0.99314   1
  15 -14  14 0.18984 0.98938   1
  15 -15   0 0.11872 0.67666   1
  15 -15   1 0.24111 0.68153   1
  15 -15   2-0.12334 0.70871   1
  15 -15   3-0.24474 0.71447   1
  15 -15   4 0.64429 0.79839   1
  15 -15   5 0.65869 0.81622   1
  15   6  15 0.40878 1.01219   1
  15  -6  15 1.22479 1.09520   1
  15 -15   6 0.82217 0.80071   1
  15   7  15 7.15724 1.37355   1
  15  -7  15 6.53381 1.31371   1
  15 -15   7 8.49450 1.23048   1
  15 -15   8 1.03511 0.89652   1
  15   8  15-0.20571 1.04016   1
  15  -8  15 0.20527 0.99375   1
  15 -15   9 3.81370 1.03102   1
  15   9  15 1.43064 1.10037   1
  15  -9  15 1.42840 1.03634   1
  15  10  15 1.42529 1.05478   1
  15 -10  15 2.23054 1.14998   1
  15 -15  10 2.70358 0.98232   1
  11 -15  15 2.16658 0.98962   1
  15 -15  11 2.14096 1.00003   1
  15  11  15 4.47983 1.28526   1
  15 -11  15 4.65876 1.23510   1
  12 -15  15-0.69453 1.08999   1
  15  12  15 0.80335 1.01541   1
  15 -12  15 0.59837 1.00842   1
  15 -15  12 0.17141 0.98495   1
  15 -13  15-0.19794 1.03156   1
  15 -14  15-0.19618 1.03240   1
  16   0   0 23.5842 1.87721   1
  16   0  -1 13.5494 1.44470   1
  16   0   1 16.3188 1.52916   1
  16   0  -2 7.56935 1.13406   1
  16   0   2 12.8080 1.30988   1
  16   0   3 43.8139 2.83410   1
  16   0  -3 45.6201 2.83403   1
  16   0  -4 5.05786 0.95286   1
  16   0   4 5.39355 0.95476   1
  16   0   5 20.7091 1.78062   1
  16   0   6 77.9651 4.33728   1
  16   0   7 33.6824 2.38561   1
  16   0   8 23.8316 1.95045   1
  16   0   9 19.7481 1.80518   1
  16   0  10 22.3423 1.97168   1
  16   0  11 2.94821 0.99639   1
  16   0  12 1.92680 0.89321   1
  16   0  13 0.79593 0.91900   1
  16   0  14 8.47961 1.41557   1
  16   0  15 14.0907 1.75209   1
  16   1   0-0.14602 0.67394   1
  16   1  -1 8.82036 1.13611   1
  16   1   1 8.62095 1.16151   1
  16   1   2 19.8608 1.70909   1
  16   1  -2 23.2205 1.81268   1
  16   1   3 25.2069 1.90673   1
  16   1  -3 23.6162 1.85281   1
  16   1   4 28.8836 2.01551   1
  16   1  -4 23.0573 1.85989   1
  16   1   5 41.5059 2.73574   1
  16   1   6 30.2535 2.21908   1
  16   1   7 14.9047 1.51853   1
  16   1   8 45.2140 2.94645   1
  16   1   9 0.69992 0.81818   1
  16   1  10 5.90457 1.09140   1
  11 -16   1 0.47581 0.55230   1
  16   1  11 0.18442 0.89285   1
  12 -16   1 5.01597 0.76065   1
  16   1  12 5.59141 1.17349   1
  13 -16   1 9.92279 1.03240   1
  16   1  13 12.5416 1.57234   1
  14 -16   1 4.06473 0.82180   1
  16   1  14 2.48241 1.11981   1
  15 -16   1 0.81176 0.72802   1
  16   1  15-0.64052 1.03352   1
  16   2   0 6.44433 1.04653   1
  16   2  -1 8.67680 1.18733   1
  16   2   1 11.1369 1.28709   1
  16   2  -2 6.14804 1.04715   1
  16   2   2 4.94124 1.04732   1
  16   2   3 1.21094 0.80008   1
  16   2  -3 2.34046 0.86390   1
  16   2  -4 4.07477 0.91880   1
  16   2   4 4.18020 0.95548   1
  16   2   5 23.3052 1.87699   1
  16   2   6 0.64127 0.77653   1
  16   2   7 20.6720 1.76526   1
  16   2   8 9.92644 1.29718   1
   8 -16   2 10.5693 0.80355   1
   9 -16   2 0.56593 0.44061   1
  16   2   9 0.17513 0.78809   1
  10 -16   2 1.59426 0.55864   1
  16   2  10 3.04497 0.95537   1
  11 -16   2-0.41075 0.57521   1
  16   2  11-0.18494 0.86430   1
  12 -16   2 1.55645 0.62712   1
  16   2  12 1.73645 0.90426   1
  16   2  13 0.59747 0.86049   1
  13 -16   2 0.90923 0.64363   1
  14 -16   2 3.42560 0.78888   1
  16   2  14 3.93159 1.23653   1
  15 -16   2 0.83733 0.80145   1
  16   2  15 1.51228 1.01059   1
  16   3   0-0.29383 0.68684   1
  16  -3   0-0.72161 0.78137   1
  16   3  -1 1.28408 0.77654   1
  16  -3  -1 1.39977 0.74820   1
  16   3   1 1.32282 0.78519   1
  16  -3   1 4.18908 0.89824   1
  16   3  -2 0.14660 0.70152   1
  16  -3  -2 0.86377 0.75024   1
  16   3   2 0.44894 0.75658   1
  16  -3   2-0.88371 0.75236   1
  16   3   3 5.15650 1.05176   1
  16  -3   3 8.21847 1.13615   1
  16   3  -3 7.02961 1.06825   1
  16  -3  -3 9.47283 1.15820   1
  16  -3  -4 1.43969 0.72151   1
  16   3   4 0.93137 0.77775   1
  16  -3   4 1.07114 0.69864   1
  16   3  -4 0.44117 0.73692   1
   5 -16   3 2.73107 0.31660   1
  16   3   5 1.41659 0.77003   1
  16  -3   5 2.64204 0.85600   1
  16   3   6 34.5367 2.33448   1
  16  -3   6 31.1096 2.22434   1
   6 -16   3 30.1690 1.58746   1
  16   3   7 5.91607 1.12551   1
  16  -3   7 12.5200 1.31732   1
   7 -16   3 7.46379 0.65237   1
  16   3   8 8.93090 1.19780   1
  16  -3   8 11.0231 1.28999   1
   8 -16   3 6.91445 0.70152   1
   9 -16   3 2.02970 0.51222   1
  16   3   9 1.22751 0.81205   1
  16  -3   9 0.34786 0.89095   1
  10 -16   3 5.75052 0.72121   1
  16   3  10 7.39301 1.17058   1
  16  -3  10 6.09169 1.15613   1
  16   3  11-0.55531 0.88577   1
  16  -3  11 0.73620 0.90097   1
  11 -16   3 0.08389 0.49354   1
  12 -16   3 3.37991 0.73923   1
  16   3  12 4.78295 1.09312   1
  16  -3  12 3.23813 1.04311   1
  16   3  13 1.19936 0.98956   1
  16  -3  13 0.19859 0.97238   1
  13 -16   3 0.30959 0.63935   1
  14 -16   3-0.11396 0.70594   1
  16   3  14-0.41306 0.94141   1
  16  -3  14-1.03107 1.00967   1
  16   3  15 1.72834 1.16231   1
  16  -3  15 2.59150 1.17250   1
  16   4   0 4.85028 0.94439   1
  16  -4   0 3.15577 0.86100   1
  16   4  -1-1.15580 0.73816   1
  16  -4  -1 0.14091 0.74167   1
  16   4   1 0.44102 0.72774   1
  16  -4   1-0.43113 0.75638   1
  16  -4  -2 10.7433 1.27139   1
  16   4   2 13.5673 1.33256   1
  16  -4   2 10.5026 1.26418   1
  16   4  -2 13.6427 1.36996   1
  16   4  -3 9.37743 1.14744   1
  16  -4  -3 7.86448 1.06731   1
  16   4   3 6.52821 1.05416   1
  16  -4   3 6.39602 1.02913   1
  16  -4  -4-0.14352 0.70262   1
  16   4   4 0.62192 0.75268   1
  16  -4   4 1.83188 0.85573   1
   4 -16   4 0.14025 0.21397   1
  16   4   5 1.73260 0.84237   1
  16  -4   5 2.78661 0.85094   1
   5 -16   4 2.22060 0.34512   1
   6 -16   4 2.06235 0.39731   1
  16   4   6 3.22183 0.86072   1
  16  -4   6 1.26866 0.84747   1
  16  -4   7 18.6569 1.63986   1
   7 -16   4 15.1631 1.00308   1
  16   4   7 13.4850 1.46492   1
  16   4   8 7.75591 1.22093   1
   8 -16   4 9.83639 0.81597   1
  16  -4   8 13.6549 1.41077   1
  16   4   9 0.17513 0.77751   1
  16  -4   9 1.04002 0.86730   1
   9 -16   4 0.21048 0.44952   1
  10 -16   4 0.55560 0.52821   1
  16   4  10 1.62538 0.93219   1
  16  -4  10-0.17895 0.77293   1
  16   4  11 3.69244 1.01618   1
  16  -4  11 2.74897 1.01765   1
  11 -16   4 2.66470 0.67624   1
  16   4  12 7.65380 1.30624   1
  16  -4  12 9.70605 1.41354   1
  12 -16   4 9.01973 1.02090   1
  13 -16   4 1.28490 0.70867   1
  16   4  13 0.39993 0.93520   1
  16  -4  13 0.79639 0.95354   1
  16   4  14 2.68209 1.08049   1
  16  -4  14 1.85410 1.07891   1
  14 -16   4 2.68630 0.83323   1
  16   4  15 1.93494 1.07886   1
  16  -4  15 1.93370 1.06671   1
  16   5   0-1.03580 0.81565   1
  16  -5   0-0.14356 0.73382   1
  16   5  -1 0.88710 0.77051   1
  16  -5  -1-0.14160 0.66965   1
  16   5   1 0.29356 0.76492   1
  16  -5   1-0.42785 0.69814   1
  16   5   2 25.4515 1.99471   1
  16  -5   2 25.9282 1.97546   1
   2 -16   5 25.0304 1.24437   1
  -2 -16   5 26.4006 1.24019   1
  16   5  -2 28.1466 2.01727   1
  16  -5  -2 26.6257 1.95279   1
  16   5  -3 3.07984 0.87147   1
  16  -5  -3 1.70139 0.79065   1
   3 -16   5 2.46982 0.32407   1
  -3 -16   5 3.25438 0.32011   1
  16   5   3 3.17594 0.94440   1
  16  -5   3 2.66051 0.83049   1
  16   5   4 1.55708 0.78772   1
  16  -5   4 1.97734 0.83881   1
   4 -16   5 3.06452 0.37831   1
   5 -16   5 41.4208 2.13027   1
  16   5   5 45.2683 2.79575   1
  16  -5   5 45.5386 2.77644   1
   6 -16   5 3.04465 0.48455   1
  16   5   6 3.06621 0.88446   1
  16  -5   6 3.95624 0.89049   1
  16   5   7 0.65901 0.79788   1
  16  -5   7 1.13319 0.77505   1
   7 -16   5 0.41295 0.40232   1
  16   5   8 8.44657 1.26122   1
  16  -5   8 7.15201 1.13763   1
   8 -16   5 6.16427 0.69845   1
  16   5   9 3.32899 0.98524   1
  16  -5   9 2.07435 0.93905   1
   9 -16   5 4.12395 0.64091   1
  10 -16   5 16.9544 1.27055   1
  16  -5  10 18.4375 1.73363   1
  16   5  10 14.8400 1.66246   1
  16  -5  11 11.3755 1.42211   1
  11 -16   5 6.30106 0.91657   1
  16   5  11 9.07083 1.29359   1
  16   5  12 7.45438 1.27471   1
  16  -5  12 10.8414 1.45303   1
  12 -16   5 8.68777 0.96941   1
  13 -16   5 4.53466 0.86066   1
  16   5  13 4.79860 1.19476   1
  16  -5  13 5.36988 1.20623   1
  16   5  14 0.61869 0.96426   1
  16  -5  14 1.43948 1.05103   1
  14 -16   5 0.59509 0.75297   1
  16  -5  15 0.42804 1.01225   1
  16   5  15 0.21423 1.01325   1
  16   6   0 9.05703 1.20998   1
  16  -6   0 8.71427 1.18739   1
  16   6   1 24.3598 1.84289   1
  16  -6   1 24.7568 1.84168   1
  -1 -16   6 21.3441 1.13893   1
  16   6  -1 21.1371 1.77376   1
  16  -6  -1 21.6886 1.79793   1
  16   6  -2 2.50195 0.82653   1
  16  -6  -2 0.99077 0.78827   1
   2 -16   6 1.06709 0.32505   1
  -2 -16   6 1.49416 0.32115   1
  16   6   2 0.88741 0.77247   1
  16  -6   2-0.28749 0.75085   1
  16   6  -3 0.14567 0.63794   1
  16  -6  -3-1.40861 0.78967   1
   3 -16   6-0.11486 0.29729   1
  16   6   3-0.45675 0.73708   1
  16  -6   3-0.14768 0.73894   1
  16   6   4 0.77614 0.76022   1
  16  -6   4 0.75645 0.77315   1
   4 -16   6 0.43997 0.33446   1
  16   6   5 5.55469 1.04637   1
  16  -6   5 4.63143 0.99393   1
   5 -16   6 5.07751 0.56616   1
  16   6   6-0.32373 0.76553   1
  16  -6   6-0.15809 0.77391   1
   6 -16   6 0.40677 0.37458   1
   7 -16   6 5.21596 0.63431   1
  16   6   7 5.44673 1.00578   1
  16  -6   7 5.65601 1.06717   1
  16   6   8 1.01499 0.84893   1
  16  -6   8 0.49809 0.74984   1
   8 -16   6 2.21606 0.51853   1
   9 -16   6 6.42172 0.80390   1
  16   6   9 8.52671 1.20653   1
  16  -6   9 8.39823 1.24740   1
  10 -16   6 5.61016 0.79872   1
  16   6  10 6.16338 1.17627   1
  16  -6  10 4.11404 1.06963   1
  16   6  11 0.37083 0.87822   1
  16  -6  11 2.01635 0.99322   1
  11 -16   6 1.28169 0.65332   1
  16  -6  12 6.26516 1.23116   1
  12 -16   6 6.39331 0.96055   1
  16   6  13-0.19806 0.91431   1
  16  -6  13-0.39704 0.95015   1
  13 -16   6 1.62861 0.77827   1
  16  -6  14-1.43743 1.06070   1
  16   6  14-0.82751 1.03611   1
  16   6  15 0.21371 1.01093   1
  16  -6  15 0.85317 1.03268   1
  16   7   0 1.90562 0.82860   1
  16  -7   0-0.85856 0.78838   1
  16   7  -1 0.14754 0.74628   1
  16  -7  -1 0.42395 0.69982   1
  16   7   1 0.59443 0.78236   1
  16  -7   1 1.14154 0.82025   1
  16   7  -2-0.44023 0.70238   1
  16  -7  -2 1.12341 0.71015   1
  16   7   2 0.44729 0.70529   1
  16  -7   2 0.57175 0.71528   1
  16   7  -3 3.78010 0.90846   1
  16  -7  -3 0.27763 0.63543   1
   3 -16   7 0.94077 0.38025   1
  16   7   3 2.44563 0.85886   1
  16  -7   3 2.51415 0.83810   1
  16   7   4 0.93008 0.75921   1
  16  -7   4 0.44987 0.73446   1
   4 -16   7 0.48278 0.39022   1
  16   7   5 11.9241 1.34300   1
  16  -7   5 12.6498 1.34643   1
   5 -16   7 10.2321 0.83535   1
   6 -16   7 0.86173 0.43354   1
  16   7   6 0.81091 0.79441   1
  16  -7   6-0.15771 0.73744   1
   7 -16   7 10.1108 0.89576   1
  16   7   7 10.9115 1.39904   1
  16  -7   7 11.4511 1.36348   1
  16   7   8 10.3421 1.39043   1
   8 -16   7 11.3880 0.99292   1
  16  -7   8 12.9306 1.42651   1
  16   7   9 3.48103 1.07046   1
  16  -7   9 5.63463 1.10825   1
   9 -16   7 3.87739 0.70423   1
  10 -16   7 8.16911 0.92736   1
  16   7  10 8.85994 1.29864   1
  16  -7  10 8.91233 1.33979   1
  11 -16   7 2.93075 0.74858   1
  16   7  11 1.67957 0.92006   1
  16  -7  11 2.76158 1.02019   1
  16   7  12-0.38167 0.93421   1
  16  -7  12-0.56651 0.99372   1
  12 -16   7 0.22658 0.71120   1
  13 -16   7 2.05902 0.81799   1
  16   7  13 3.56593 1.15307   1
  16  -7  13 2.75190 1.08889   1
  16   7  14 10.1293 1.48901   1
  16  -7  14 8.84532 1.42015   1
  16   7  15-0.64004 1.05592   1
  16  -7  15 0.63842 1.07590   1
  16   8   0 0.87177 0.76462   1
  16  -8   0-0.27447 0.70819   1
  16   8  -1 0.73678 0.74745   1
  16  -8  -1 1.26360 0.74129   1
  16   8   1 2.07714 0.81965   1
  16  -8   1 1.70560 0.90623   1
  16   8  -2-0.88012 0.79385   1
  16  -8  -2 0.13954 0.73428   1
  16   8   2 0.44704 0.74548   1
  16  -8   2 0.28598 0.81498   1
  16   8  -3 10.7100 1.31464   1
  16   8   3 11.2190 1.32797   1
  16  -8   3 14.2123 1.40164   1
  16  -8  -3 15.4445 1.42068   1
  16   8   4 8.05432 1.22329   1
  16  -8   4 10.8874 1.26531   1
  16   8   5 11.2947 1.39786   1
  16  -8   5 9.22394 1.23433   1
   5 -16   8 10.5059 0.88295   1
   6 -16   8 5.98908 0.69256   1
  16   8   6 3.23159 0.95009   1
  16  -8   6 6.57275 1.08451   1
  16   8   7 8.94610 1.27134   1
  16  -8   7 8.68632 1.25425   1
   7 -16   8 8.43499 0.86177   1
   8 -16   8 12.7380 1.13101   1
  16   8   8 14.5740 1.53234   1
  16  -8   8 16.8451 1.61165   1
   9 -16   8 14.4441 1.23758   1
  16   8   9 16.8785 1.65787   1
  16  -8   9 16.6839 1.65160   1
  16   8  10 3.05112 0.99555   1
  16  -8  10 3.19083 1.00866   1
  10 -16   8 2.24842 0.67289   1
  11 -16   8-0.11039 0.60838   1
  16   8  11 1.12235 0.95566   1
  16  -8  11 0.73562 0.84893   1
  12 -16   8 2.60800 0.80613   1
  16   8  12 1.72336 1.00476   1
  16  -8  12 4.15967 1.15209   1
  16   8  13-0.59342 0.95766   1
  16  -8  13-0.19559 0.96823   1
  16   8  14 1.63688 1.03461   1
  16  -8  14-0.61524 1.03698   1
  16   8  15 8.12215 1.44988   1
  16  -8  15 5.32608 1.35023   1
  16   9   0 0.59321 0.81766   1
  16  -9   0 0.83407 0.77320   1
  16   9  -1 1.46435 0.83536   1
  16  -9  -1 1.94702 0.83147   1
  16   9   1 0.59509 0.79859   1
  16  -9   1-0.28325 0.72433   1
  16   9  -2 1.89293 0.83312   1
  16  -9  -2 0.96509 0.75644   1
  16   9   2 1.93125 0.84986   1
  16  -9   2 2.12057 0.84130   1
  16   9   3 12.6307 1.37429   1
  16  -9   3 11.0641 1.30100   1
  16   9   4 3.40372 0.94643   1
  16  -9   4 2.50794 0.89035   1
  16   9   5 27.3748 2.08855   1
  16  -9   5 25.3257 2.02117   1
  16   9   6 7.62287 1.13877   1
  16  -9   6 6.24891 1.07554   1
   6 -16   9 5.99313 0.77827   1
  16   9   7 16.2592 1.62557   1
  16  -9   7 19.4333 1.69316   1
   7 -16   9 15.8194 1.25691   1
  16   9   8 1.35838 0.92810   1
  16  -9   8 0.32930 0.82469   1
   8 -16   9 1.04353 0.58877   1
   9 -16   9 0.51195 0.61201   1
  16   9   9 1.04522 0.96002   1
  16  -9   9 0.16984 0.84090   1
  10 -16   9 4.23706 0.79731   1
  16   9  10 4.65681 1.07693   1
  16  -9  10 3.50605 1.00707   1
  16   9  11 2.05013 1.00324   1
  16  -9  11 1.28357 0.99620   1
  11 -16   9 2.44570 0.79750   1
  12 -16   9 7.72425 1.07290   1
  16   9  12 6.54390 1.33467   1
  16  -9  12 5.49664 1.20925   1
  16   9  13 1.77662 1.01944   1
  16  -9  13 0.19470 0.97495   1
  16   9  14 0.20394 0.98721   1
  16  -9  14-0.40546 0.99243   1
  16   9  15-0.63974 1.11148   1
  16  -9  15-0.21236 1.03974   1
  16  10   0-0.14725 0.79752   1
  16 -10   0 1.94654 0.87337   1
  16  10  -1 0.87560 0.82658   1
  16 -10  -1 1.37477 0.82287   1
  16  10   1 0.73445 0.82505   1
  16 -10   1 1.97946 0.88914   1
  16  10  -2 0.71992 0.77309   1
  16 -10  -2 0.95059 0.70877   1
  16  10   2 0.44833 0.80234   1
  16 -10   2 1.55892 0.85995   1
  16  10   3 1.35555 0.83116   1
  16 -10   3 0.85543 0.78691   1
  16  10   4 2.32452 0.90597   1
  16 -10   4 3.40058 0.96682   1
  16  10   5 5.35842 1.02683   1
  16 -10   5 6.18392 1.09596   1
  16  10   6-0.32439 0.82895   1
  16 -10   6 2.18144 0.95171   1
  16  10   7 1.65051 0.85170   1
  16 -10   7 3.03004 0.94598   1
   7 -16  10 3.41645 0.71541   1
   8 -16  10 7.25660 0.92156   1
  16  10   8 4.91613 1.10221   1
  16 -10   8 7.55333 1.26096   1
  16  10   9-0.52158 0.88844   1
  16 -10   9-0.16898 0.88953   1
   9 -16  10-0.76427 0.65263   1
  16  10  10 2.14556 1.00948   1
  16 -10  10 2.61390 1.03235   1
  10 -16  10 3.28374 0.80282   1
  11 -16  10 3.32796 0.83985   1
  16  10  11 4.06242 1.17023   1
  16 -10  11 4.00577 1.11532   1
  16  10  12 3.65890 1.17067   1
  16 -10  12 3.97613 1.15967   1
  16  10  13 1.98418 1.05829   1
  16 -10  13 2.33555 1.05749   1
  16  10  14 1.01583 1.04894   1
  16 -10  14 0.60569 1.06300   1
  16  10  15 3.37329 1.23317   1
  16 -10  15 0.62849 1.02836   1
  16  11   0 0.14616 0.74681   1
  16 -11   0 0.68796 0.79079   1
  16  11  -1 2.31718 0.91056   1
  16 -11  -1 0.54423 0.75134   1
  16  11   1 1.90241 0.89492   1
  16 -11   1 0.54628 0.73413   1
  16 -11  -2 0.27051 0.79581   1
  16  11   2 0.59767 0.83756   1
  16 -11   2-0.14036 0.76655   1
  16  11   3 16.4297 1.56726   1
  16 -11   3 14.1965 1.43808   1
  16  11   4-0.45755 0.85489   1
  16 -11   4 0.72755 0.84281   1
  16  11   5 0.93588 0.86686   1
  16 -11   5-0.59647 0.79964   1
  16  11   6 2.41954 1.01740   1
  16 -11   6 2.16612 0.89453   1
  16  11   7 4.62103 1.07159   1
  16 -11   7 5.23356 1.06342   1
  16  11   8 10.8464 1.41539   1
  16 -11   8 11.4478 1.37715   1
   8 -16  11 11.6476 1.17471   1
   9 -16  11 4.37596 0.93752   1
  16  11   9 6.43061 1.21809   1
  16 -11   9 5.54764 1.15384   1
  10 -16  11-0.24677 0.73149   1
  16  11  10-0.35721 0.84469   1
  16 -11  10 0.52127 0.92310   1
  16  11  11 1.47117 0.99608   1
  16 -11  11 0.53914 0.88071   1
  16  11  12 2.10551 1.02056   1
  16 -11  12 1.87916 1.01141   1
  16  11  13-0.99031 1.08196   1
  16 -11  13-0.19517 0.97682   1
  16  11  14-1.01619 1.17759   1
  16 -11  14-0.40155 1.02605   1
  16  11  15-0.20998 1.01643   1
  16 -11  15 0.20867 1.18928   1
  16  12   0 0.28951 0.75464   1
  16 -12   0 0.67884 0.77408   1
  16  12  -1 1.28407 0.82065   1
  16 -12  -1 1.20484 0.80050   1
  16  12   1 0.29337 0.79472   1
  16 -12   1 0.68911 0.82407   1
  16  12   2 11.9543 1.39380   1
  16 -12   2 13.2912 1.38094   1
  16  12   3 0.59966 0.84855   1
  16 -12   3 1.40731 0.82276   1
  16  12   4 5.76553 1.05228   1
  16 -12   4 5.98473 1.04523   1
  16  12   5 0.78304 0.83199   1
  16 -12   5-0.59619 0.79926   1
  16  12   6 0.79925 0.83304   1
  16 -12   6-0.60921 0.80911   1
  16  12   7 3.62835 0.99009   1
  16 -12   7 1.26265 0.85989   1
  16  12   8-0.84128 0.99755   1
  16 -12   8 0.32408 0.81932   1
   9 -16  12-0.12635 0.77164   1
  16  12   9-0.17329 0.93797   1
  16 -12   9 2.00693 0.92962   1
  16  12  10 2.31213 1.06288   1
  16 -12  10 3.96780 1.14090   1
  16  12  11-0.36642 0.92648   1
  16 -12  11-0.53523 0.93903   1
  16  12  12 3.21412 1.07890   1
  16 -12  12 6.66093 1.26837   1
  16  12  13 0.19691 1.01623   1
  16 -12  13 0.58213 0.91784   1
  16  12  14 1.22133 0.99677   1
  16 -12  14 0.40213 1.04813   1
  12 -14  16 0.18400 0.93060   1
  16  12  15-0.41815 1.07893   1
  16 -12  15-0.20715 1.03645   1
  16  13   0 0.71479 0.81479   1
  16 -13   0-0.40091 0.75538   1
  16 -13  -1 5.76905 1.01444   1
  16  13   1 7.53452 1.14804   1
  16 -13   1 6.10475 1.01856   1
  16  13   2 0.87410 0.83269   1
  16 -13   2 2.00764 0.82538   1
  16  13   3 7.91419 1.22345   1
  16 -13   3 7.97531 1.17067   1
  16  13   4 0.74902 0.85488   1
  16 -13   4 1.27556 0.93182   1
  16  13   5 1.98870 0.95040   1
  16 -13   5 1.59827 0.89677   1
  16  13   6 10.2983 1.37788   1
  16 -13   6 10.9570 1.32283   1
  16  13   7 0.16306 0.92171   1
  16 -13   7 0.15590 0.87390   1
  16  13   8 9.07062 1.31158   1
  16 -13   8 8.35431 1.21486   1
  16  13   9 3.45354 1.14409   1
  16 -13   9 3.48717 1.01060   1
  16 -13  10 9.07899 1.36353   1
  16 -13  11 0.35443 0.87723   1
  16 -13  12 1.28289 0.97523   1
  16 -13  13 0.95359 1.01389   1
  13 -13  16 0.77035 1.01413   1
  16 -13  14 1.79909 1.10289   1
  13 -14  16 0.95654 1.03700   1
  16 -13  15 3.72836 1.36163   1
  16 -14   0 1.56853 0.78373   1
  16 -14   1 0.39940 0.75899   1
  16 -14   2 0.95084 0.82442   1
  16 -14   3 1.66240 0.84285   1
  16 -14   4 2.10797 0.88693   1
  16 -14   5 1.28405 0.81507   1
  16 -14   6 1.19242 0.86489   1
  16 -14   7-0.15326 0.82185   1
  16 -14   8 0.95574 0.92356   1
  16 -14   9-0.32729 0.90169   1
  14  10  16 3.04139 1.14969   1
  16 -14  10 4.93012 1.14348   1
  16 -14  11 1.23016 1.01104   1
  14  11  16 2.04732 1.19627   1
  14 -11  16 0.60682 1.01319   1
  14  12  16 0.60648 0.95615   1
  16 -14  12 1.09175 1.05402   1
  14 -12  16-0.60601 1.08333   1
  16 -14  13 0.75339 0.96211   1
  14 -13  16-0.79983 1.07227   1
  16 -14  14 1.17632 1.09058   1
  14 -14  16 0.99337 1.02624   1
  16 -14  15 5.34509 1.44986   1
  16 -15   1 1.04152 0.77315   1
  16 -15   2 1.32858 0.79568   1
  16 -15   3 1.06489 0.83123   1
  16 -15   4-0.27741 0.87078   1
  16 -15   5-0.28054 0.75230   1
  16 -15   6 3.89743 1.00810   1
  16 -15   7-0.15063 0.80775   1
  15   7  16 0.21209 1.04968   1
  16 -15   8 1.24576 0.91841   1
  15   8  16 1.27137 1.08430   1
  15  -8  16 2.11722 1.18849   1
  16 -15   9-0.97375 0.94009   1
  15   9  16 0.21398 1.03586   1
  15  -9  16 0.21405 1.04790   1
  16 -15  10-0.16717 0.94500   1
  15  10  16-0.63523 1.02499   1
  15 -10  16 0.21167 1.07021   1
  15  11  16 2.31458 1.23020   1
  15 -11  16 2.10120 1.13910   1
  16 -15  11 0.69435 0.94180   1
  15  12  16 3.14970 1.19938   1
  15 -12  16 0.62867 1.13685   1
  15 -13  16 3.50138 1.23964   1
  15 -14  16 1.42879 1.19321   1
  16   0  16 10.3985 1.58063   1
  16   1  16 0.88487 1.05927   1
  16   2  16 0.66301 1.08224   1
  16   3  16 2.43042 1.15291   1
  16  -3  16 0.44221 1.04727   1
  16   4  16-0.22114 1.10688   1
  16  -4  16-1.32792 1.14256   1
  16   5  16 1.78938 1.10852   1
  16  -5  16 0.89498 1.05970   1
  16   6  16 0.88991 1.10148   1
  16  -6  16 0.44514 1.10193   1
  16   7  16-0.22145 1.06004   1
  16  -7  16-1.10724 1.11994   1
  16   8  16-0.44096 1.12641   1
  16  -8  16-0.44109 1.05553   1
  16  -9  16-0.21976 1.10032   1
  16   9  16 2.41898 1.12418   1
  16  10  16 5.50008 1.40209   1
  16 -10  16 3.07673 1.26556   1
  16  11  16 8.25536 1.56180   1
  16 -11  16 9.74757 1.62812   1
  17   0   0-0.31131 0.77050   1
  17   0  -1 0.61186 0.72361   1
  17   0   1 0.15580 0.73702   1
  17   0  -2 0.62218 0.79458   1
  17   0   2-0.15735 0.71712   1
  17   0  -3 0.93253 0.76944   1
  17   0   3-0.16023 0.80179   1
  17   0  -4 0.15436 0.73021   1
  17   0   4 0.65788 0.79629   1
  17   0   5 0.66786 0.79015   1
  17   0   6 1.87567 0.94297   1
  17   0   7-0.34734 0.82146   1
  17   0   8 0.17779 0.84085   1
  17   0   9-0.18262 0.82154   1
  17   0  10-0.38002 0.89874   1
  17   0  11 2.34463 1.05270   1
  17   0  12 0.19973 0.88660   1
  17   0  13-0.20712 0.88136   1
  17   0  14-0.43190 0.95874   1
  17   0  15-0.22266 1.02766   1
  17   0  16 0.69320 1.08010   1
  17   1   0-0.31224 0.72066   1
  17   1  -1-0.61378 0.72581   1
  17   1   1 0.15624 0.79006   1
  17   1  -2 2.65286 0.80696   1
  17   1   2 0.15777 0.69282   1
  17   1  -3 2.64669 0.87701   1
  17   1   3 1.44203 0.82309   1
  17   1  -4 0.15599 0.73774   1
  17   1   4-0.32902 0.74971   1
  17   1   5 0.16732 0.80071   1
  17   1   6 19.3047 1.78218   1
  17   1   7 33.2274 2.44389   1
  17   1   8 0.53483 0.87301   1
  17   1   9 1.09716 0.86610   1
  17   1  10-0.95110 0.88978   1
  17   1  11 2.34678 1.07282   1
  17   1  12 1.79878 0.99228   1
  17   1  13 1.86501 1.12440   1
  17   1  14 2.59218 1.06344   1
  17   1  15 2.22699 1.09446   1
  17   1  16 0.46210 1.06654   1
  17   2   0 13.4657 1.41920   1
  17   2  -1 8.92715 1.20573   1
  17   2   1 6.86593 1.15560   1
  17   2  -2 2.19172 0.91251   1
  17   2   2 2.53101 0.97120   1
  17   2   3 33.8908 2.38543   1
  17   2  -3 33.8965 2.36992   1
  17   2  -4 4.06974 0.91814   1
  17   2   4 4.45188 1.00921   1
  17   2   5 5.19794 1.04840   1
  17   2   6 11.9804 1.39863   1
  17   2   7 2.96740 0.98688   1
  17   2   8 0.89272 0.86512   1
  17   2   9 21.0566 1.89424   1
  17   2  10 0.19033 0.92134   1
  17   2  11 1.17435 0.88193   1
  17   2  12 1.80008 0.99300   1
  17   2  13-0.41441 0.90741   1
  17   2  14 0.86431 1.01034   1
  17   2  15 2.00445 1.14101   1
  17   2  16 5.53589 1.35754   1
  17   3   0-0.94658 0.75570   1
  17  -3   0-0.61992 0.80838   1
  17   3  -1 1.55744 0.87733   1
  17  -3  -1 5.04228 1.02588   1
  17   3   1 3.44282 0.96613   1
  17  -3   1 3.69095 0.93647   1
  17   3  -2-0.15666 0.74116   1
  17  -3  -2 0.15358 0.75210   1
  17   3   2 1.10584 0.81543   1
  17  -3   2 0.93238 0.76098   1
  17   3   3 18.7729 1.76916   1
  17  -3   3 20.2957 1.76564   1
  17   3  -3 19.5359 1.73202   1
  17  -3  -3 24.8764 1.83747   1
  17   3  -4 9.58239 1.28593   1
  17  -3  -4 11.6891 1.33088   1
  17   3   4 11.5404 1.36215   1
  17  -3   4 11.8928 1.35334   1
  17   3   5 5.55188 1.05328   1
  17  -3   5 8.14014 1.18622   1
  17   3   6 14.5677 1.51162   1
  17  -3   6 14.2318 1.52765   1
  17   3   7 0.69904 0.85703   1
  17  -3   7 1.72967 0.92032   1
  17   3   8 9.83462 1.36053   1
  17  -3   8 12.5739 1.44478   1
  17   3   9-0.18326 0.76950   1
  17  -3   9 3.27268 1.05402   1
  17   3  10 3.99277 1.07601   1
  17  -3  10 5.47759 1.17096   1
  17   3  11 20.1783 1.94034   1
  17  -3  11 20.4570 1.92140   1
  17   3  12 1.00252 0.92605   1
  17  -3  12 0.59898 0.96710   1
  17   3  13 14.2763 1.69026   1
  17  -3  13 14.6370 1.75087   1
  17   3  14 3.45590 1.19766   1
  17  -3  14 6.46730 1.35092   1
  17   3  15 1.11306 1.10216   1
  17  -3  15 0.22243 1.10126   1
  17   3  16-0.23049 1.11598   1
  17  -3  16-0.92230 1.14146   1
  17   4   0 5.84493 1.04891   1
  17  -4   0 8.17374 1.13732   1
  17   4  -1 0.47388 0.73811   1
  17  -4  -1 0.15412 0.78730   1
  17   4   1 0.78528 0.76885   1
  17  -4   1-0.46074 0.78454   1
  17   4  -2 1.25201 0.74591   1
  17  -4  -2 2.90706 0.86980   1
  17   4   2 0.94604 0.74254   1
  17  -4   2 4.62830 0.93975   1
  17   4   3 14.3443 1.48908   1
  17  -4   3 13.5116 1.50013   1
  17   4  -3 14.2307 1.45375   1
  17  -4  -3 17.8546 1.55467   1
  17   4   4 12.8433 1.43433   1
  17  -4   4 15.2406 1.53032   1
  17   4   5 6.58178 1.15909   1
  17  -4   5 9.11187 1.20210   1
  17   4   6 14.6085 1.53342   1
  17  -4   6 12.8559 1.45123   1
  17   4   7-0.52499 0.80788   1
  17  -4   7-0.34501 0.89034   1
  17   4   8 27.7420 2.20631   1
  17  -4   8 27.7442 2.16768   1
  17   4   9 5.68368 1.18358   1
  17  -4   9 5.43929 1.10167   1
  17   4  10 1.90140 0.90637   1
  17  -4  10 3.58018 1.05336   1
  17   4  11-0.19627 0.89460   1
  17  -4  11 1.16903 1.00553   1
  17   4  12 2.00969 1.02779   1
  17  -4  12 0.39874 0.95531   1
  17   4  13-0.20688 0.91829   1
  17  -4  13 0.41202 1.07360   1
  17   4  14-0.21410 1.03652   1
  17  -4  14 1.29209 1.10017   1
  17   4  15 1.34002 1.06154   1
  17  -4  15 4.01524 1.26537   1
  17   4  16 3.45277 1.30225   1
  17  -4  16-0.23012 1.06344   1
  17   5   0 0.15872 0.77705   1
  17  -5   0-0.61620 0.81850   1
  17   5  -1 2.21243 0.88177   1
  17  -5  -1 2.29779 0.89075   1
  17   5   1 2.53677 0.89217   1
  17  -5   1 0.61376 0.76349   1
  17   5   2 16.4743 1.61486   1
  17  -5   2 19.7385 1.70964   1
  17   5  -2 18.8676 1.70908   1
  17  -5  -2 18.9927 1.69009   1
  17   5  -3 1.09538 0.78330   1
  17  -5  -3 0.60674 0.76733   1
  17   5   3 0.48904 0.79842   1
  17  -5   3 0.15927 0.83852   1
  17   5   4-0.33009 0.78062   1
  17  -5   4-0.16117 0.75316   1
  17   5   5 1.85974 0.88315   1
  17  -5   5 0.99316 0.81254   1
  17   5   6 16.3051 1.66323   1
  17  -5   6 20.0241 1.73627   1
  17   5   7 5.25987 1.10895   1
  17  -5   7 10.1614 1.30820   1
  17   5   8 3.93953 1.06517   1
  17  -5   8 5.46636 1.07290   1
  17   5   9 3.67275 1.06100   1
  17  -5   9 4.34637 1.08764   1
  17   5  10 0.94555 0.93668   1
  17  -5  10 0.74760 0.91565   1
  17   5  11 2.95091 1.08491   1
  17  -5  11 4.09026 1.16458   1
  17   5  12 0.80387 0.95091   1
  17  -5  12 0.59809 0.99784   1
  17   5  13 0.41449 0.98021   1
  17  -5  13 0.20602 0.97441   1
  17   5  14 6.21172 1.44462   1
  17  -5  14 7.03437 1.37777   1
  17   5  15 0.22321 1.10537   1
  17  -5  15 1.78273 1.11546   1
  17   5  16-0.69003 1.18724   1
  17  -5  16-0.68977 1.13837   1
  17   6   0 1.56826 0.81717   1
  17  -6   0 4.00437 0.94047   1
  17   6  -1 1.10407 0.79752   1
  17  -6  -1 0.60836 0.74463   1
  17   6   1 0.15889 0.70540   1
  17  -6   1-0.46066 0.77644   1
  17   6  -2 7.53671 1.15039   1
  17  -6  -2 7.55242 1.12014   1
  17   6   2 6.85549 1.14955   1
  17  -6   2 4.16755 0.99483   1
  17   6  -3 0.46730 0.80383   1
  17  -6  -3 1.79642 0.81756   1
  17   6   3-0.65116 0.83163   1
  17  -6   3-0.31591 0.77330   1
  17  -6   4 4.17201 0.98706   1
  17   6   4 1.81540 0.81682   1
  17   6   5 0.84677 0.87498   1
  17  -6   5 1.15510 0.82670   1
  17   6   6-0.51469 0.83986   1
  17  -6   6 0.33508 0.81100   1
  17   6   7 9.50177 1.28514   1
  17  -6   7 6.53092 1.19980   1
  17   6   8 27.2813 2.23122   1
  17  -6   8 32.1937 2.36067   1
  17   6   9 8.45803 1.31604   1
  17  -6   9 9.22353 1.33600   1
  17   6  10 3.40089 1.00795   1
  17  -6  10 4.28439 1.08310   1
  17   6  11 3.14566 1.12676   1
  17  -6  11 9.13166 1.43713   1
  17   6  12-0.40449 0.94511   1
  17  -6  12 1.20138 1.01240   1
  17   6  13 6.41901 1.34432   1
  17  -6  13 5.94742 1.26292   1
  17   6  14 1.70849 1.02377   1
  17  -6  14 1.06519 1.10099   1
  17   6  15 2.00706 1.20755   1
  17  -6  15 0.22240 1.12510   1
  17   6  16-0.46098 1.16532   1
  17  -6  16 0.23052 1.14091   1
  17   7   0-0.77001 0.81823   1
  17  -7   0 0.14778 0.75495   1
  17   7  -1 5.20788 1.04073   1
  17  -7  -1 7.40737 1.09810   1
  17   7   1 5.07913 1.06543   1
  17  -7   1 5.35434 1.01685   1
  17   7   2 23.8966 1.96240   1
  17  -7   2 24.7096 1.91828   1
  17   7  -2 22.7721 1.92572   1
  17  -7  -2 25.9996 1.94087   1
  17   7   3 15.3245 1.57677   1
  17  -7   3 13.6050 1.45946   1
  17   7  -3 16.6440 1.60106   1
  17  -7  -3 17.5269 1.59087   1
  17   7   4 6.07484 1.13730   1
  17  -7   4 6.37192 1.12958   1
  17   7   5 1.35228 0.84051   1
  17  -7   5 2.46505 0.91688   1
  17   7   6 0.86107 0.94168   1
  17  -7   6 1.33977 0.89102   1
  17   7   7 2.11321 0.97052   1
  17  -7   7 3.94807 0.99496   1
  17   7   8 7.73250 1.30588   1
  17  -7   8 8.26461 1.29820   1
  17  -7   9 20.5865 1.83111   1
  17   7   9 15.6509 1.72984   1
  17   7  10 8.87363 1.35703   1
  17  -7  10 6.87563 1.22953   1
  17   7  11 0.19607 0.90492   1
  17  -7  11-0.19335 0.96730   1
  17   7  12-0.40502 0.91115   1
  17  -7  12-0.40027 1.01199   1
  17   7  13 1.65803 1.07125   1
  17  -7  13 1.23285 1.01887   1
  17   7  14 1.71007 1.15761   1
  17  -7  14 0.42505 1.09746   1
  17   7  15-1.10315 1.16101   1
  17  -7  15 1.75939 1.20098   1
  17   8   0 48.5234 3.10707   1
  17  -8   0 52.7455 3.11676   1
  17   8  -1-0.62982 0.86757   1
  17  -8  -1 0.15028 0.80599   1
  17   8   1-0.15941 0.87060   1
  17  -8   1-0.45778 0.81838   1
  17   8   2 36.4116 2.52190   1
  17  -8   2 34.5447 2.45741   1
  17   8  -2 36.1577 2.51917   1
  17  -8  -2 39.5506 2.52345   1
  17  -8  -3 4.46716 0.95949   1
  17   8   3 5.60433 1.06644   1
  17  -8   3 7.10502 1.13621   1
  17   8   4 2.65666 0.90411   1
  17  -8   4 4.77166 0.99730   1
  17   8   5 8.41033 1.26584   1
  17  -8   5 10.7553 1.34063   1
  17   8   6-0.51827 0.84607   1
  17  -8   6-0.66913 0.83728   1
  17   8   7 1.40561 0.91568   1
  17  -8   7-0.68484 0.88350   1
  17   8   8 1.07938 0.89052   1
  17  -8   8-0.17529 0.84866   1
  17   8   9 2.57571 1.01965   1
  17  -8   9 2.51866 1.01447   1
  17   8  10-0.56643 0.93450   1
  17  -8  10 0.37039 0.94602   1
  17   8  11 4.86544 1.21932   1
  17  -8  11 5.93588 1.27148   1
  17   8  12 2.02406 1.03836   1
  17  -8  12 2.39879 1.07623   1
  17   8  13-1.66675 1.07637   1
  17  -8  13-0.61840 1.01047   1
  17   8  14 0.42668 1.06746   1
  17  -8  14-1.05654 1.13327   1
  17   8  15-0.44016 1.10119   1
  17  -8  15-0.43820 1.09628   1
  17   9   0-0.63227 0.80744   1
  17  -9   0 1.05286 0.86424   1
  17   9  -1 15.3473 1.52834   1
  17   9   1 13.6271 1.49523   1
  17  -9   1 14.2863 1.48748   1
  17  -9  -1 17.1167 1.52977   1
  17   9  -2 2.02613 0.91595   1
  17  -9  -2 3.98897 0.95797   1
  17   9   2 1.92093 0.88820   1
  17  -9   2 1.98509 0.85514   1
  17   9   3-0.32239 0.89586   1
  17  -9   3 0.76703 0.86714   1
  17   9   4 0.66067 0.86160   1
  17  -9   4 1.11155 0.86800   1
  17  -9   5 1.94021 0.92323   1
  17   9   5 0.67172 0.91057   1
  17   9   6 6.73579 1.24356   1
  17  -9   6 10.3307 1.34839   1
  17   9   7 7.54054 1.18238   1
  17  -9   7 7.30171 1.23166   1
  17   9   8-0.36031 0.90132   1
  17  -9   8 0.70012 0.84729   1
  17   9   9 5.33750 1.17884   1
  17  -9   9 7.17369 1.24330   1
  17   9  10 3.40259 1.10145   1
  17  -9  10 2.21893 1.00787   1
  17   9  11 0.77664 1.01226   1
  17  -9  11 0.57147 1.02191   1
  17   9  12 0.80599 1.00813   1
  17  -9  12-0.19862 0.96148   1
  17   9  13 1.04099 1.04163   1
  17  -9  13-0.41162 0.99627   1
  17   9  14 1.06583 1.05503   1
  17  -9  14-0.63426 1.03497   1
  17   9  15 0.87718 1.16580   1
  17  -9  15 1.09412 1.19573   1
  17  10   0 2.36360 0.91812   1
  17 -10   0 2.23341 0.86816   1
  17  10  -1 9.53211 1.31561   1
  17 -10  -1 13.2544 1.39922   1
  17  10   1 12.4669 1.38445   1
  17 -10   1 10.9514 1.30016   1
  17  10  -2-0.46258 0.84204   1
  17 -10  -2 0.43495 0.81267   1
  17  10   2-0.15959 0.83170   1
  17 -10   2-0.15187 0.84404   1
  17  10   3 4.16175 1.02998   1
  17 -10   3 4.73926 1.01035   1
  17  10   4 0.48959 0.82511   1
  17 -10   4-0.15584 0.86610   1
  17  10   5-0.50015 0.89409   1
  17 -10   5 1.11717 0.86379   1
  17  10   6-0.17156 0.88528   1
  17 -10   6-0.16531 0.88651   1
  17  10   7 1.05552 0.92718   1
  17 -10   7 1.35711 1.01460   1
  17  10   8 0.90026 0.94774   1
  17 -10   8 0.17425 0.93470   1
  17  10   9-0.92032 1.06612   1
  17 -10   9 1.07168 1.01800   1
  17  10  10 0.37723 0.94368   1
  17 -10  10 0.18390 0.93948   1
  17  10  11 0.96874 0.92721   1
  17 -10  11-0.37924 0.97852   1
  17  10  12 0.59885 1.01968   1
  17 -10  12-0.58912 1.00311   1
  17  10  13-0.41578 1.06192   1
  17 -10  13 0.41027 1.02625   1
  17  10  14 1.71176 1.14897   1
  17 -10  14 1.05958 1.11675   1
  17  10  15 5.70579 1.45689   1
  17 -10  15 6.53371 1.45493   1
  17  11   0-0.62448 0.81402   1
  17 -11   0-0.58845 0.82502   1
  17  11  -1 8.05758 1.18638   1
  17 -11  -1 6.25245 1.10939   1
  17  11   1 10.4758 1.31378   1
  17 -11   1 7.38103 1.12470   1
  17 -11  -2 8.40571 1.16205   1
  17  11   2 6.88401 1.19022   1
  17 -11   2 8.59578 1.20003   1
  17  11   3 0.16032 0.81058   1
  17 -11   3-0.45439 0.81974   1
  17  11   4-0.48558 0.82716   1
  17 -11   4-0.61389 0.80017   1
  17  11   5 1.67662 0.88487   1
  17 -11   5 1.44210 0.88539   1
  17  11   6-0.51205 0.85391   1
  17 -11   6 0.49008 0.90002   1
  17  11   7-0.35146 0.87923   1
  17 -11   7-0.16884 0.87995   1
  17  11   8 23.4278 2.08365   1
  17 -11   8 24.5015 2.01721   1
  17  11   9 1.10449 0.95003   1
  17 -11   9-0.17825 0.91069   1
  17  11  10 0.37704 1.00158   1
  17 -11  10 0.18305 0.92555   1
  17  11  11 0.96754 0.96852   1
  17 -11  11 0.37792 0.96568   1
  17  11  12 0.99395 1.00514   1
  17 -11  12-0.19491 0.99574   1
  17  11  13 2.05280 1.17373   1
  17 -11  13 2.23797 1.05399   1
  17  11  14 1.49599 1.22031   1
  17 -11  14 1.90204 1.15648   1
  17  11  15 0.44012 1.18007   1
  17 -11  15-0.21827 1.09196   1
  17  12   0 0.46517 0.83149   1
  17 -12   0-0.58037 0.79233   1
  17  12  -1 1.82864 0.88388   1
  17 -12  -1 0.85557 0.80737   1
  17  12   1 0.15691 0.81905   1
  17 -12   1 1.62046 0.86128   1
  17  12   2 3.08333 1.05627   1
  17 -12   2 4.43380 1.00215   1
  17  12   3 0.80215 0.82232   1
  17 -12   3 2.57153 0.94557   1
  17  12   4 1.77887 0.90956   1
  17 -12   4 1.68695 0.84084   1
  17  12   5 1.31839 0.86452   1
  17 -12   5 3.45592 0.95734   1
  17  12   6 6.74881 1.21244   1
  17 -12   6 7.07748 1.17715   1
  17  12   7 1.56615 1.00836   1
  17 -12   7 0.16703 0.84497   1
  17  12   8 0.71623 1.00528   1
  17 -12   8 1.89171 0.98980   1
  17  12   9 1.09733 0.90958   1
  17 -12   9 3.36400 1.06133   1
  17  12  10 1.31513 1.00882   1
  17 -12  10 1.09253 0.95960   1
  17  12  11 2.12056 1.08196   1
  17 -12  11 0.56275 0.97910   1
  17 -12  12 1.35758 1.05105   1
  17  12  12 1.19062 1.08505   1
  17  12  13 0.61218 0.94217   1
  17 -12  13 0.60165 1.03518   1
  17  12  14 0.63608 1.06166   1
  17 -12  14 1.46496 1.10216   1
  17  13   0-0.76531 0.85823   1
  17 -13   0-0.28629 0.77499   1
  17 -13  -1-0.14169 0.79430   1
  17  13   1 1.23830 0.97176   1
  17 -13   1 0.14500 0.79899   1
  17  13   2 0.15791 0.80665   1
  17 -13   2 0.14617 0.82626   1
  17  13   3 1.43989 0.94300   1
  17 -13   3 1.19858 0.91652   1
  17  13   4 0.96850 0.93495   1
  17 -13   4-0.45307 0.80986   1
  17  13   5 1.14502 0.99166   1
  17 -13   5-0.15373 0.82454   1
  17  13   6-0.16863 1.02219   1
  17 -13   6 0.16060 0.90021   1
  17 -13   7 2.63321 0.99401   1
  17  13   7 1.37839 0.92788   1
  17 -13   8 1.87655 0.99926   1
  17 -13   9 0.87379 0.93791   1
  17 -13  10 1.26656 1.04945   1
  17 -13  11 3.54043 1.13183   1
  17 -13  12 2.50101 1.18794   1
  17 -13  13-1.19298 1.02614   1
  13 -13  17 0.40265 0.97471   1
  17 -13  14 0.61817 1.09527   1
  13 -14  17 1.01032 1.05363   1
  17 -14   0 0.97603 0.84012   1
  17 -14   1-0.85476 0.75058   1
  17 -14   2 1.01536 0.88670   1
  17 -14   3-0.87765 0.82771   1
  17 -14   4 0.45105 0.88477   1
  17 -14   5-0.15260 0.87687   1
  17 -14   6 2.34891 0.97500   1
  17 -14   7 2.27232 1.06398   1
  17 -14   8-1.00682 1.01811   1
  17 -14   9 0.69518 0.98285   1
  17 -14  10 1.96255 1.02043   1
  14  11  17 1.67924 1.13869   1
  17 -14  11 1.66524 1.09140   1
  14 -11  17 2.10774 1.19398   1
  14  12  17 0.63469 1.10285   1
  17 -14  12 0.57265 1.01443   1
  14 -12  17 0.63734 1.13955   1
  14 -13  17 1.46467 1.16344   1
  17 -14  13 0.39442 1.03843   1
  14 -14  17 2.89376 1.27800   1
  17 -14  14 3.26316 1.26118   1
  17 -15   1 5.71851 1.02779   1
  17 -15   2 1.13392 0.88511   1
  17 -15   3 3.64071 0.96361   1
  17 -15   4 0.14858 0.86059   1
  17 -15   5 5.28610 1.12586   1
  17 -15   6 0.77105 0.93536   1
  17 -15   7 4.80161 1.10925   1
  17 -15   8-0.16422 0.87247   1
  17 -15   9 0.68403 0.97466   1
  15   9  17-0.21892 1.10682   1
  15  -9  17-0.87898 1.22125   1
  15  10  17-0.22119 1.15278   1
  15 -10  17 0.88785 1.20131   1
  15  11  17 1.96489 1.17142   1
  15 -11  17 0.21923 1.19786   1
  16   5  17 1.82944 1.14586   1
  16  -5  17 1.14579 1.12363   1
  16   6  17 1.14308 1.20405   1
  18   0   0 2.50213 0.87609   1
  18   0  -1 0.16483 0.78878   1
  18   0   1-0.33281 0.77756   1
  18   0  -2-0.16565 0.78342   1
  18   0   2 0.33400 0.79912   1
  18   0  -3 6.29022 1.17678   1
  18   0   3 7.21631 1.18604   1
  18   0  -4 3.47831 0.96894   1
  18   0   4 2.78246 0.95090   1
  18   0   5 6.76755 1.17778   1
  18   0   6 59.3160 3.63543   1
  18   0   7 0.55332 0.88291   1
  18   0   8 5.45955 1.14931   1
  18   0   9 0.57903 0.93461   1
  18   0  10 0.98897 0.99046   1
  18   0  11 0.41032 0.86021   1
  18   0  12 8.25667 1.38530   1
  18   0  13 0.64955 0.98712   1
  18   0  14 13.3972 1.78335   1
  18   0  15 0.69095 1.06339   1
  18   1   0-0.33459 0.81908   1
  18   1  -1 1.33821 0.85539   1
  18   1   1 0.50060 0.83574   1
  18   1   2 27.7942 2.25432   1
  18   1  -2 35.5627 2.38963   1
  18   1  -3 2.64960 0.91013   1
  18   1   3 2.06686 0.92077   1
  18   1  -4 0.66478 0.78604   1
  18   1   4-0.17430 0.76323   1
  18   1   5 8.74443 1.33144   1
  18   1   6 41.5468 2.81774   1
  18   1   7 2.40686 0.98914   1
  18   1   8 10.1817 1.40560   1
  18   1   9 1.15963 0.84772   1
  18   1  10 0.19801 0.86703   1
  18   1  11-0.61604 0.93620   1
  18   1  12 1.69493 1.07368   1
  18   1  13-0.21664 0.89434   1
  18   1  14-1.34017 1.14246   1
  18   1  15 4.14635 1.27078   1
  18   2   0 6.05579 1.10208   1
  18   2  -1 0.33560 0.72451   1
  18   2   1 0.16734 0.80084   1
  18   2  -2-0.33207 0.80370   1
  18   2   2 0.33560 0.77443   1
  18   2  -3 6.14462 1.07898   1
  18   2   3 5.35009 1.10479   1
  18   2  -4 0.66722 0.87827   1
  18   2   4 0.69878 0.87448   1
  18   2   5 5.54083 1.13268   1
  18   2   6 0.18098 0.83533   1
  18   2   7 0.55609 0.81196   1
  18   2   8 10.0087 1.42534   1
  18   2   9 0.77365 0.83568   1
  18   2  10 8.72262 1.37147   1
  18   2  11-1.02773 1.04016   1
  18   2  12 1.05949 0.97905   1
  18   2  13 1.08377 0.95021   1
  18   2  14 2.90306 1.13605   1
  18   2  15 0.92245 1.20247   1
  18   3   0-0.16870 0.87053   1
  18  -3   0 0.49706 0.82005   1
  18   3  -1 2.85301 0.88364   1
  18  -3  -1 2.14718 0.99461   1
  18   3   1 4.04267 0.93656   1
  18  -3   1 2.48489 0.92925   1
  18   3  -2 2.99809 0.93387   1
  18  -3  -2 3.26841 0.98392   1
  18   3   2 2.19736 0.89800   1
  18  -3   2 2.99494 0.93291   1
  18   3   3 17.5989 1.75571   1
  18  -3   3 18.5307 1.75789   1
  18   3  -3 21.7805 1.79904   1
  18  -3  -3 19.4408 1.78655   1
  18   3   4 4.02161 1.06899   1
  18  -3   4 6.72258 1.17517   1
  18   3   5 1.61106 0.90686   1
  18  -3   5 1.06111 0.88665   1
  18   3   6 6.52784 1.17341   1
  18  -3   6 8.06169 1.27941   1
  18   3   7 7.79754 1.27343   1
  18  -3   7 7.90154 1.30341   1
  18   3   8 3.02898 1.00793   1
  18  -3   8 4.12685 1.10578   1
  18   3   9 1.54939 0.93784   1
  18  -3   9-0.19202 0.89762   1
  18   3  10-1.58645 1.03397   1
  18  -3  10 0.78795 0.98605   1
  18   3  11 2.46743 1.10958   1
  18  -3  11 3.26946 1.15208   1
  18   3  12 4.03474 1.16381   1
  18  -3  12 4.43030 1.22604   1
  18   3  13 0.21808 1.03205   1
  18  -3  13 1.72806 1.10404   1
  18   3  14 2.00481 1.11549   1
  18  -3  14 0.44426 0.98721   1
  18   3  15 0.23050 1.10302   1
  18  -3  15 0.23024 1.12714   1
  18   4   0 43.2610 2.93262   1
  18  -4   0 49.0586 3.02511   1
  18   4  -1-0.33560 0.80299   1
  18  -4  -1 0.32837 0.80374   1
  18   4   1-0.33789 0.82704   1
  18  -4   1-0.16510 0.80824   1
  18   4  -2 6.02490 1.10761   1
  18  -4  -2 10.7641 1.26340   1
  18   4   2 7.11903 1.21220   1
  18  -4   2 9.12178 1.26009   1
  18   4  -3 0.99836 0.85186   1
  18  -4  -3 2.76089 0.96448   1
  18   4   3 2.06218 0.85242   1
  18  -4   3-0.16949 0.82237   1
  18   4   4 7.15455 1.20157   1
  18  -4   4 8.39214 1.21370   1
  18   4   5 3.40801 1.07288   1
  18  -4   5 5.64056 1.14518   1
  18   4   6-0.18206 0.79715   1
  18  -4   6 0.35853 0.80642   1
  18   4   7-0.37169 0.85771   1
  18  -4   7 0.36659 0.84595   1
  18   4   8 0.75813 0.85296   1
  18  -4   8 0.37431 0.89592   1
  18   4   9 1.55037 0.99465   1
  18  -4   9 3.06762 1.11470   1
  18   4  10 14.2848 1.65386   1
  18  -4  10 11.1991 1.58867   1
  18   4  11 9.40170 1.35139   1
  18  -4  11 7.50047 1.37342   1
  18   4  12 0.42474 1.00436   1
  18  -4  12-0.42215 1.05597   1
  18   4  13 3.05458 1.16780   1
  18  -4  13 3.47295 1.14008   1
  18   4  14 7.57176 1.49528   1
  18  -4  14 10.4284 1.60861   1
  18   4  15 0.22991 1.15028   1
  18  -4  15 0.45910 1.13621   1
  18   5   0-0.66847 0.82719   1
  18  -5   0 1.29795 0.87811   1
  18   5  -1 3.69658 0.91382   1
  18  -5  -1 2.77235 0.95678   1
  18   5   1 4.06374 0.96124   1
  18  -5   1 3.45683 1.04451   1
  18   5   2 45.2448 2.92714   1
  18  -5   2 45.3049 2.91704   1
  18   5  -2 39.2832 2.80298   1
  18  -5  -2 47.5964 2.91399   1
  18   5  -3 7.62087 1.22260   1
  18  -5  -3 8.87493 1.25045   1
  18   5   3 9.77095 1.30993   1
  18  -5   3 7.72237 1.27328   1
  18   5   4 9.41425 1.31243   1
  18  -5   4 12.2675 1.41792   1
  18   5   5 3.93416 1.04573   1
  18  -5   5 5.08662 1.12538   1
  18   5   6 1.09606 0.93008   1
  18  -5   6 4.29870 1.03501   1
  18   5   7 0.37264 0.85991   1
  18  -5   7-0.18299 0.84454   1
  18   5   8 8.73372 1.26658   1
  18  -5   8 3.91996 1.12074   1
  18   5   9 6.40078 1.20873   1
  18  -5   9 4.78049 1.17588   1
  18   5  10 9.53707 1.43422   1
  18  -5  10 12.7588 1.57637   1
  18   5  11 18.9906 1.89337   1
  18  -5  11 16.3899 1.80803   1
  18   5  12 12.0999 1.65232   1
  18  -5  12 15.5865 1.78592   1
  18   5  13 1.74583 1.07008   1
  18  -5  13 1.08413 1.10932   1
  18   5  14-0.44626 1.11629   1
  18  -5  14 0.22211 1.05042   1
  18   5  15 5.98539 1.41218   1
  18  -5  15 1.37836 1.12041   1
  18  -6   0 30.1101 2.23112   1
  18   6   0 30.3411 2.25395   1
  18   6  -1 7.23189 1.17152   1
  18  -6  -1 5.99798 1.15094   1
  18   6   1 8.45867 1.23473   1
  18  -6   1 8.83290 1.29401   1
  18   6  -2 3.17793 0.99342   1
  18  -6  -2 4.34936 1.06019   1
  18   6   2 2.53536 0.89980   1
  18  -6   2 2.78315 0.94296   1
  18   6  -3 1.65459 0.83100   1
  18  -6  -3 0.95790 0.84330   1
  18   6   3 2.22300 0.88540   1
  18  -6   3 1.99126 0.89285   1
  18   6   4 2.10691 0.96341   1
  18  -6   4 2.21932 0.92868   1
  18   6   5 0.17849 0.90243   1
  18  -6   5-0.17446 0.85403   1
  18   6   6 1.83156 0.90037   1
  18  -6   6 1.96647 0.94433   1
  18   6   7 9.65826 1.36003   1
  18  -6   7 12.9242 1.50993   1
  18   6   8 1.90080 0.94266   1
  18  -6   8 0.93235 0.86268   1
  18  -6   9 0.19081 0.96474   1
  18  -6  10 2.15631 1.04408   1
  18   6  10 1.39414 0.88718   1
  18   6  11 2.04239 1.12032   1
  18  -6  11 2.82424 1.12610   1
  18   6  12-0.21178 1.04839   1
  18  -6  12 1.25822 1.06042   1
  18   6  13-0.21837 1.05761   1
  18  -6  13 2.16708 1.12989   1
  18   6  14 3.14618 1.15242   1
  18  -6  14 1.55471 1.12747   1
  18   7   0-0.16748 0.92301   1
  18  -7   0 1.28647 0.87845   1
  18   7  -1 0.33578 0.87495   1
  18  -7  -1 0.48380 0.88851   1
  18   7   1 1.18995 0.93658   1
  18  -7   1-0.98215 0.90974   1
  18   7  -2 7.19254 1.21483   1
  18  -7  -2 7.53434 1.20825   1
  18   7   2 6.45642 1.15539   1
  18  -7   2 8.81819 1.24642   1
  18   7  -3 0.83484 0.78058   1
  18  -7  -3 0.63365 0.82593   1
  18   7   3 0.17089 0.85532   1
  18  -7   3 0.65862 0.86682   1
  18   7   4 2.82033 0.96518   1
  18  -7   4 0.68391 0.85830   1
  18   7   5-1.78692 0.97700   1
  18  -7   5-0.34681 0.80176   1
  18   7   6 0.18322 0.92647   1
  18  -7   6 0.53472 0.83301   1
  18   7   7-0.18583 0.86833   1
  18  -7   7 0.36248 0.85712   1
  18   7   8 7.24075 1.31885   1
  18  -7   8 11.1790 1.44099   1
  18   7   9 0.19450 0.88667   1
  18  -7   9 0.95340 0.96431   1
  18   7  10 0.59740 0.90798   1
  18  -7  10 0.78296 0.93713   1
  18   7  11 0.81602 0.95324   1
  18  -7  11-0.80424 1.11740   1
  18   7  12 2.94342 1.15515   1
  18  -7  12 2.90925 1.21033   1
  18   7  13-0.65536 1.09293   1
  18  -7  13 0.21654 1.10614   1
  18   7  14-0.44901 1.17008   1
  18  -7  14-0.22305 1.07979   1
  18   8   0 8.12268 1.27731   1
  18  -8   0 7.93420 1.24337   1
  18   8  -1 0.16777 0.83992   1
  18  -8  -1 1.75452 0.89462   1
  18   8   1 0.17114 0.90115   1
  18  -8   1 0.97856 0.79903   1
  18   8  -2 11.6654 1.44865   1
  18  -8  -2 14.4552 1.49891   1
  18   8   2 14.1791 1.55101   1
  18  -8   2 13.4260 1.47173   1
  18   8   3 9.96824 1.33818   1
  18  -8   3 10.7327 1.38916   1
  18   8   4 1.04835 0.95561   1
  18  -8   4 1.35509 0.88431   1
  18   8   5 0.71152 0.95387   1
  18  -8   5-0.34367 0.94670   1
  18   8   6 6.39782 1.25189   1
  18  -8   6 3.01590 1.06131   1
  18   8   7-0.37331 0.97293   1
  18  -8   7-0.54289 0.95249   1
  18   8   8 2.85988 1.11064   1
  18  -8   8 2.60008 1.04771   1
  18   8   9-0.38914 1.00406   1
  18  -8   9-0.18999 0.98042   1
  18   8  10 2.58732 1.05796   1
  18  -8  10 4.48410 1.16547   1
  18   8  11 6.94045 1.33117   1
  18  -8  11 8.23183 1.40548   1
  18   8  12 8.59989 1.47250   1
  18  -8  12 6.61986 1.33047   1
  18   8  13 0.43531 1.02952   1
  18  -8  13 0.43071 1.06602   1
  18   8  14-1.57131 1.18352   1
  18  -8  14-1.78200 1.19676   1
  18   9   0-0.16856 0.85228   1
  18  -9   0-0.32036 0.82661   1
  18   9  -1 0.83527 0.93639   1
  18  -9  -1-0.63364 0.84159   1
  18   9   1-0.16488 0.88418   1
  18  -9   1-0.31996 0.80039   1
  18   9  -2 1.65201 0.89487   1
  18  -9  -2 0.62938 0.81281   1
  18   9   2 0.68171 0.93146   1
  18  -9   2 0.65214 0.81654   1
  18   9   3 2.90317 1.02538   1
  18  -9   3 1.96795 0.94807   1
  18   9   4 0.17327 0.86688   1
  18  -9   4 0.16683 0.85224   1
  18   9   5-0.17829 0.84370   1
  18  -9   5-1.02846 0.94485   1
  18   9   6 4.36198 1.16558   1
  18  -9   6 4.74771 1.15048   1
  18   9   7 5.97580 1.21947   1
  18  -9   7 5.06037 1.16690   1
  18   9   8-0.18971 0.89722   1
  18  -9   8-0.18426 0.86102   1
  18   9   9-0.38987 0.96480   1
  18  -9   9 0.37895 0.93778   1
  18   9  10 10.9561 1.47635   1
  18  -9  10 6.02977 1.36475   1
  18   9  11-0.20412 1.03216   1
  18  -9  11 1.00101 0.98021   1
  18   9  12-0.41843 1.07954   1
  18  -9  12 0.41183 1.01914   1
  18   9  13 1.72557 1.12517   1
  18  -9  13 0.63918 1.06705   1
  18   9  14 10.0879 1.65142   1
  18  -9  14 11.1080 1.71609   1
  18  10   0 8.04765 1.28862   1
  18 -10   0 6.82647 1.23004   1
  18  10  -1 2.49798 0.98647   1
  18 -10  -1 3.45976 0.98721   1
  18  10   1 3.01997 0.95529   1
  18 -10   1 1.73286 0.90516   1
  18  10  -2-0.16574 0.85521   1
  18 -10  -2-0.15473 0.79040   1
  18  10   2 0.17081 0.87255   1
  18 -10   2-0.16232 0.88640   1
  18  10   3 1.54128 0.92039   1
  18 -10   3 1.30068 0.84951   1
  18  10   4 8.11874 1.29595   1
  18 -10   4 6.91072 1.26720   1
  18  10   5 2.31527 0.94826   1
  18 -10   5 0.68411 0.92773   1
  18  10   6 0.18120 0.91617   1
  18 -10   6 0.34822 0.87111   1
  18  10   7 2.23623 1.11477   1
  18 -10   7 0.89837 0.91982   1
  18  10   8 0.75971 0.95087   1
  18 -10   8 0.91882 0.98610   1
  18  10   9 1.36237 1.04379   1
  18 -10   9-0.37773 0.96488   1
  18  10  10 0.39782 1.03673   1
  18 -10  10 0.38747 0.95901   1
  18  10  11 1.01823 1.10406   1
  18 -10  11 1.99185 1.09934   1
  18  10  12 0.83630 1.03606   1
  18 -10  12 1.64320 1.11279   1
  18  10  13 0.21489 1.08643   1
  18 -10  13-0.21179 1.05954   1
  18  10  14 9.36202 1.61434   1
  18 -10  14 11.2477 1.72329   1
  18  11   0 0.66808 0.87923   1
  18 -11   0 0.46988 0.81660   1
  18  11  -1 0.49501 0.86830   1
  18 -11  -1 0.46524 0.81608   1
  18  11   1-0.67394 0.81558   1
  18 -11   1 0.31845 0.86172   1
  18  11   2-0.50512 0.87746   1
  18 -11   2 0.80987 0.91557   1
  18  11   3 0.34342 0.89486   1
  18 -11   3-0.16267 0.90407   1
  18  11   4 0.34556 0.91098   1
  18 -11   4 2.46986 1.00689   1
  18  11   5 0.52735 0.91608   1
  18 -11   5-0.50500 0.86861   1
  18  11   6 1.08373 0.98095   1
  18 -11   6 2.75187 1.01522   1
  18  11   7 1.66043 1.07148   1
  18 -11   7 1.95508 1.08798   1
  18  11   8-0.56989 1.00922   1
  18 -11   8 0.18317 0.92608   1
  18  11   9 0.77305 0.95675   1
  18 -11   9 0.18714 0.98500   1
  18  11  10 0.39764 0.96250   1
  18 -11  10-0.96439 1.03439   1
  18  11  11-0.40687 0.98474   1
  18 -11  11 0.19854 1.00380   1
  18  11  12-0.20850 1.03246   1
  18 -11  12-1.22625 1.05510   1
  18  11  13-0.64246 1.17987   1
  18 -11  13 0.42146 1.16100   1
  18  12   0 2.48278 0.93362   1
  18 -12   0 2.32359 0.88902   1
  18  12  -1-0.16277 0.92772   1
  18 -12  -1 0.15186 0.79141   1
  18  12   1 1.00407 0.99210   1
  18 -12   1-0.31426 0.96617   1
  18  12   2-0.16758 0.97066   1
  18 -12   2-0.15625 0.87585   1
  18  12   3 3.42320 1.09032   1
  18 -12   3 2.90984 1.02400   1
  18  12   4 0.34425 0.92305   1
  18 -12   4-0.65003 0.91861   1
  18  12   5-0.34812 0.86161   1
  18 -12   5-0.33007 0.94840   1
  18  12   6 0.53960 0.98232   1
  18 -12   6 0.17202 1.01217   1
  18  12   7 0.54861 0.99137   1
  18 -12   7 2.28438 1.04338   1
  18  12   8-0.37736 1.04004   1
  18 -12   8-1.09018 1.09387   1
  18  12   9 3.09354 1.18529   1
  18 -12   9 5.02996 1.17494   1
  18  12  10-0.39516 1.09806   1
  18 -12  10 0.57603 1.00064   1
  18  12  11-0.20278 1.05689   1
  18 -12  11 0.98605 0.99717   1
  18  12  12 0.20776 0.99426   1
  18 -12  12-0.81194 1.00471   1
  18 -12  13 0.41933 1.12446   1
  18  13   0-1.14183 1.01005   1
  18 -13   0 1.83136 0.90477   1
  18  13   1-0.99398 0.92067   1
  18 -13   1 1.08067 0.85798   1
  18  13   2 1.67615 0.97167   1
  18 -13   2 0.31506 0.86882   1
  18  13   3 5.88416 1.18191   1
  18 -13   3 5.14717 1.15702   1
  18  13   4 0.85963 1.00398   1
  18 -13   4 0.32425 0.87775   1
  18 -13   5 3.12769 1.04228   1
  18 -13   6 3.53144 1.14176   1
  18 -13   7 0.17393 0.93272   1
  18 -13   8 1.25116 1.05298   1
  18 -13   9-0.74085 0.98448   1
  18 -13  10 0.75836 1.05416   1
  18 -13  11 3.52844 1.17220   1
  18 -13  12 2.62108 1.10691   1
  18 -13  13-0.41570 1.16519   1
  13 -14  18-1.04201 1.13895   1
  18 -14   0 0.59439 0.90112   1
  18 -14   1 1.67363 0.88426   1
  18 -14   2 0.77424 0.85379   1
  18 -14   3-0.15462 0.83683   1
  18 -14   4 2.24784 0.96402   1
  18 -14   5-0.16233 0.93278   1
  18 -14   6-0.49587 0.95000   1
  18 -14   7 1.71973 1.07484   1
  18 -14   8 0.17590 0.96913   1
  18 -14   9 1.46156 1.05168   1
  18 -14  10-0.18850 1.02017   1
  18 -14  11-0.96689 1.12970   1
  18 -14  12 1.20130 1.01359   1
  18 -15   1 0.29786 0.81340   1
  18 -15   2-0.45541 0.99102   1
  18 -15   3 2.32046 1.06378   1
  18 -15   4 2.34264 1.08598   1
  18 -15   5 1.44757 0.99100   1
  18 -15   6-0.81379 0.92068   1
  18 -15   7-0.16716 0.96826   1
  19   0   0-0.89344 0.84595   1
  19   0  -1-0.35435 0.86739   1
  19   0   1-0.17800 0.87145   1
  19   0  -2 0.70280 0.88836   1
  19   0   2-0.17860 0.86457   1
  19   0  -3 1.05116 0.87663   1
  19   0   3-0.18029 0.82181   1
  19   0   4 0.54988 0.86717   1
  19   0   5 0.18790 0.88868   1
  19   0   6-0.19206 0.96086   1
  19   0   7 0.19498 0.91109   1
  19   0   8 1.59315 0.97731   1
  19   0   9 0.81342 0.89108   1
  19   0  10-1.04138 0.97424   1
  19   0  11-0.21322 0.89387   1
  19   0  12-0.66341 1.10669   1
  19   0  13-1.59786 1.14409   1
  19   0  14 1.17179 1.10950   1
  19   1   0-0.17921 0.83740   1
  19   1  -1 2.66569 1.00036   1
  19   1   1 1.60646 0.96158   1
  19   1  -2 0.17655 0.85476   1
  19   1   2 0.53602 0.85514   1
  19   1  -3 1.40612 0.85147   1
  19   1   3 0.18073 0.83483   1
  19   1   4 0.55114 0.87943   1
  19   1   5 3.76603 1.11142   1
  19   1   6 4.42584 1.13106   1
  19   1   7 2.34083 0.99147   1
  19   1   8 0.39890 0.87344   1
  19   1   9 0.20363 0.92801   1
  19   1  10 0.41703 0.97448   1
  19   1  11 3.62829 1.15533   1
  19   1  12 0.88473 1.02154   1
  19   1  13-0.68519 1.08055   1
  19   1  14-0.23445 1.10882   1
  19   2   0 8.47511 1.25706   1
  19   2  -1 1.95472 0.90732   1
  19   2   1 4.29644 1.08469   1
  19   2  -2 1.41612 0.85935   1
  19   2   2 1.61139 0.91693   1
  19   2  -3 11.2796 1.41382   1
  19   2   3 12.3134 1.47744   1
  19   2   4 4.25681 1.10451   1
  19   2   5 6.76974 1.22434   1
  19   2   6-0.19275 0.86712   1
  19   2   7 11.5221 1.48352   1
  19   2   8 2.20190 0.98456   1
  19   2   9-0.81518 0.98711   1
  19   2  10-1.04375 0.97646   1
  19   2  11 1.28177 0.94990   1
  19   2  12 9.23813 1.50799   1
  19   2  13 10.5015 1.62817   1
  19   2  14 1.17262 1.17439   1
  19   3   0-0.88535 0.90480   1
  19  -3   0-0.17393 0.84225   1
  19   3  -1 2.13768 0.96833   1
  19  -3  -1 5.24824 1.10192   1
  19   3   1 1.61470 0.93019   1
  19  -3   1 0.52941 0.85901   1
  19   3  -2 6.19244 1.16717   1
  19  -3  -2 5.57623 1.15738   1
  19   3   2 5.18450 1.12715   1
  19  -3   2 6.00850 1.17299   1
  19   3   3 36.3381 2.73796   1
  19  -3   3 38.6585 2.75159   1
  19   3  -3 44.9791 2.87140   1
  19  -3  -3 42.0361 2.77721   1
  19   3   4-0.74160 0.91766   1
  19  -3   4 0.36575 0.92464   1
  19   3   5 26.0021 2.28856   1
  19  -3   5 35.3535 2.47165   1
  19   3   6-0.57936 0.94570   1
  19  -3   6-0.57243 0.95492   1
  19   3   7 0.19563 0.92617   1
  19  -3   7 2.32301 1.11315   1
  19   3   8 2.00353 1.06932   1
  19  -3   8 2.77902 1.16336   1
  19   3   9 4.08758 1.14372   1
  19  -3   9 2.22866 1.05400   1
  19   3  10 10.4499 1.48302   1
  19  -3  10 7.67442 1.40083   1
  19   3  11 2.14050 1.13356   1
  19  -3  11 3.82402 1.20759   1
  19   3  12 5.94296 1.34453   1
  19  -3  12 9.41531 1.52518   1
  19   3  13-1.37049 1.15489   1
  19  -3  13 1.13727 1.08849   1
  19  -4   0 53.8802 3.39227   1
  19   4   0 56.2124 3.45901   1
  19   4  -1 6.06853 1.22612   1
  19  -4  -1 4.70186 1.08352   1
  19   4   1 3.40927 1.08452   1
  19  -4   1 2.10526 0.94664   1
  19   4  -2 9.93824 1.38261   1
  19  -4  -2 11.9363 1.42630   1
  19   4   2 9.85750 1.41907   1
  19  -4   2 11.2282 1.40991   1
  19   4  -3-0.35153 0.89793   1
  19   4   3 0.36100 0.86382   1
  19  -4   3-0.71043 0.96997   1
  19   4   4 11.7650 1.51799   1
  19  -4   4 9.34804 1.38037   1
  19   4   5 9.25412 1.38555   1
  19  -4   5 14.4785 1.59430   1
  19   4   6 1.35358 0.92912   1
  19  -4   6 2.66552 1.04311   1
  19   4   7-0.58749 0.92621   1
  19  -4   7 0.19313 0.96625   1
  19   4   8 0.60188 0.94916   1
  19  -4   8 0.59412 0.90288   1
  19   4   9 0.81779 0.95567   1
  19  -4   9 0.40444 0.95672   1
  19   4  10 0.41804 0.94150   1
  19  -4  10 2.06940 1.06892   1
  19   4  11 1.92705 1.17470   1
  19  -4  11 3.18459 1.10131   1
  19   4  12 3.07850 1.11821   1
  19  -4  12 2.40196 1.19848   1
  19   4  13 2.05117 1.13012   1
  19  -4  13 1.13341 1.13617   1
  19   5   0 0.35222 0.85267   1
  19  -5   0 0.51343 0.87442   1
  19   5  -1 0.71476 0.91343   1
  19  -5  -1 0.86672 0.85863   1
  19   5   1 0.90292 0.95999   1
  19  -5   1 0.70255 0.87936   1
  19   5   2 23.7318 2.01315   1
  19  -5   2 21.8892 1.94455   1
  19   5  -2 19.5368 1.92619   1
  19  -5  -2 27.0343 2.05566   1
  19   5  -3 0.17554 0.78966   1
  19  -5  -3 0.68202 0.87098   1
  19   5   3-0.90595 0.85690   1
  19  -5   3 0.52897 0.89145   1
  19   5   4 13.8110 1.60584   1
  19  -5   4 10.7571 1.47402   1
  19   5   5 4.72041 1.14518   1
  19  -5   5 2.21761 0.99212   1
  19   5   6 0.58072 0.90454   1
  19  -5   6-0.18979 0.94951   1
  19   5   7 17.1077 1.80381   1
  19  -5   7 17.1894 1.79944   1
  19   5   8 15.4746 1.69462   1
  19  -5   8 11.4694 1.56111   1
  19   5   9-0.61432 1.01353   1
  19  -5   9 0.40353 0.96554   1
  19   5  10 0.20914 1.00081   1
  19  -5  10 0.20659 0.94150   1
  19   5  11 4.71507 1.23800   1
  19  -5  11 1.69681 1.02285   1
  19   5  12-0.21989 1.04039   1
  19  -5  12-1.09008 1.01919   1
  19   5  13-0.91091 1.21017   1
  19  -5  13-0.45240 1.07016   1
  19   6   0 1.62158 0.95090   1
  19  -6   0 1.71969 0.92504   1
  19   6  -1 1.78391 0.96910   1
  19  -6  -1 2.58685 0.97032   1
  19   6   1 0.72442 0.94755   1
  19  -6   1 2.79553 1.02347   1
  19   6  -2 1.77672 0.91373   1
  19  -6  -2 2.74254 0.97465   1
  19   6   2 2.71963 1.05548   1
  19  -6   2 2.62406 0.96959   1
  19   6  -3 0.70382 0.94361   1
  19  -6  -3 0.50768 0.88198   1
  19   6   3-0.18230 0.83083   1
  19  -6   3 0.17697 0.85671   1
  19   6   4 2.22213 0.96272   1
  19  -6   4 3.26210 1.03956   1
  19   6   5 4.14370 1.12165   1
  19  -6   5 3.85491 1.07733   1
  19  -6   6 1.88829 1.02521   1
  19   6   7-0.59208 0.95539   1
  19  -6   7 1.35060 0.99565   1
  19   6   8-0.40114 0.90300   1
  19  -6   8-1.18034 1.05556   1
  19   6   9 2.86976 1.19073   1
  19  -6   9 1.61194 0.92270   1
  19   6  10 3.55964 1.15615   1
  19  -6  10 4.33193 1.20697   1
  19   6  11 1.71686 1.13270   1
  19  -6  11 2.33083 1.17068   1
  19   6  12-0.43930 1.01385   1
  19  -6  12-0.21740 1.09920   1
  19   6  13 1.80873 1.25659   1
  19  -6  13-0.67312 1.19210   1
  19   7   0-0.71989 0.92867   1
  19  -7   0 0.86393 0.90923   1
  19   7  -1 5.16184 1.18064   1
  19  -7  -1 6.31530 1.14732   1
  19   7   1 3.82005 1.12253   1
  19  -7   1 4.20106 1.07413   1
  19   7  -2 2.48456 1.01973   1
  19  -7  -2 2.37887 0.97706   1
  19   7   2 4.35805 1.11620   1
  19  -7   2 2.97628 1.02229   1
  19   7  -3 1.42046 0.93454   1
  19  -7  -3-1.35789 0.96758   1
  19   7   3-0.18215 0.88190   1
  19  -7   3-0.88184 0.93715   1
  19   7   4 4.79992 1.13331   1
  19  -7   4 5.53995 1.18059   1
  19   7   5 8.69400 1.38665   1
  19  -7   5 8.21176 1.31556   1
  19   7   6-0.19242 1.03219   1
  19  -7   6-0.93818 1.03413   1
  19   7   7 4.93862 1.24628   1
  19  -7   7 8.08689 1.32509   1
  19   7   8 4.80844 1.19985   1
  19  -7   8 3.13390 1.11095   1
  19   7   9 5.13541 1.24526   1
  19  -7   9 2.21464 1.08015   1
  19   7  10 0.83879 1.10366   1
  19  -7  10 0.20595 0.93878   1
  19   7  11 0.85724 1.06323   1
  19  -7  11 2.74637 1.19641   1
  19   7  12 0.21968 1.08741   1
  19  -7  12 0.65106 1.14215   1
  19   7  13 10.1547 1.60498   1
  19  -7  13 4.24651 1.29508   1
  19   8   0 16.1420 1.66575   1
  19  -8   0 13.0348 1.52326   1
  19   8  -1 0.88936 0.91829   1
  19  -8  -1 0.51067 0.85210   1
  19   8   1 1.40334 0.97533   1
  19  -8   1 0.17124 0.83877   1
  19   8  -2-1.23832 1.00049   1
  19  -8  -2-1.34941 0.92989   1
  19   8   2-0.36264 0.88821   1
  19  -8   2 0.52276 0.83449   1
  19   8   3 12.3418 1.53025   1
  19  -8   3 12.3909 1.52738   1
  19   8   4 3.66416 1.08015   1
  19  -8   4 5.85083 1.20282   1
  19   8   5-0.18961 0.90740   1
  19  -8   5-0.36710 0.88857   1
  19   8   6 0.96085 0.93078   1
  19  -8   6 0.55944 0.95314   1
  19   8   7 0.19732 1.04832   1
  19  -8   7-0.38368 1.00951   1
  19   8   8 4.41684 1.24436   1
  19  -8   8 5.47748 1.28681   1
  19   8   9 2.67181 1.11088   1
  19  -8   9 3.81403 1.18920   1
  19   8  10 0.41920 0.96797   1
  19  -8  10 1.23280 1.06076   1
  19   8  11-0.21426 1.07219   1
  19  -8  11 1.47378 1.10819   1
  19   8  12 0.43966 1.06448   1
  19  -8  12 0.86700 1.02546   1
  19   8  13 2.92680 1.27668   1
  19  -8  13 6.23881 1.38364   1
  19   9   0 2.14823 1.03926   1
  19  -9   0 1.19222 0.91600   1
  19   9  -1 0.53305 0.92608   1
  19  -9  -1 0.50556 0.86093   1
  19   9   1 0.53620 0.89428   1
  19  -9   1-0.16867 0.87046   1
  19   9  -2 2.80184 1.01257   1
  19  -9  -2 4.32355 1.05701   1
  19   9   2 1.63642 0.99937   1
  19  -9   2 1.91132 0.96399   1
  19   9   3 0.36443 0.92131   1
  19  -9   3 0.17431 0.86278   1
  19   9   4 2.02908 1.10246   1
  19  -9   4 0.17610 0.91849   1
  19   9   5 1.50208 1.02664   1
  19  -9   5 0.90923 0.98550   1
  19   9   6 0.95443 0.98599   1
  19  -9   6 1.10771 0.98182   1
  19   9   7 0.19630 1.00309   1
  19  -9   7-1.14276 1.08585   1
  19   9   8 0.60353 1.00791   1
  19  -9   8 2.14869 1.05852   1
  19   9   9 2.24878 1.12860   1
  19  -9   9 1.19598 0.98916   1
  19   9  10-0.62948 1.12519   1
  19  -9  10 0.81885 1.06683   1
  19   9  11 0.21438 1.04958   1
  19  -9  11 0.63051 1.06271   1
  19   9  12 3.07011 1.24969   1
  19  -9  12 4.31850 1.33716   1
  19   9  13 0.22509 1.08959   1
  19  10   0 3.73339 1.08341   1
  19 -10   0 1.68600 0.94363   1
  19  10  -1 1.94360 0.95763   1
  19 -10  -1 1.67156 0.94628   1
  19  10   1 2.34222 1.01123   1
  19 -10   1-0.51340 0.91916   1
  19  10  -2 0.52892 0.94549   1
  19 -10  -2 0.33176 0.85600   1
  19  10   2-0.73076 0.92368   1
  19 -10   2 0.69393 0.92169   1
  19  10   3 4.02210 1.12700   1
  19 -10   3 3.13401 1.12572   1
  19  10   4-0.91913 1.01282   1
  19 -10   4 0.52803 0.88993   1
  19  10   5-0.18602 1.05151   1
  19 -10   5 0.17892 0.85616   1
  19  10   6 0.57759 1.00444   1
  19 -10   6 1.65784 1.02478   1
  19  10   7 0.19543 1.03838   1
  19 -10   7 0.56529 0.96268   1
  19  10   8-0.40160 1.08680   1
  19 -10   8 1.55459 1.14337   1
  19  10   9-1.02260 1.07675   1
  19 -10   9-0.59423 1.01237   1
  19  10  10-0.41900 1.09201   1
  19 -10  10-0.61218 1.08432   1
  19  10  11 0.42800 1.07075   1
  19 -10  11 0.41870 1.10179   1
  19  10  12-0.21901 1.17441   1
  19 -10  12 0.21475 1.08574   1
  19  11   0 0.53054 0.93959   1
  19 -11   0-0.99900 1.02386   1
  19  11  -1 1.56942 0.96511   1
  19 -11  -1 1.81235 0.94351   1
  19  11   1 3.39887 1.12671   1
  19 -11   1 2.02626 0.97458   1
  19  11   2 6.03023 1.21408   1
  19 -11   2 2.98896 0.99389   1
  19  11   3 0.18284 0.89513   1
  19 -11   3-0.69018 0.90804   1
  19  11   4 0.55017 0.95571   1
  19 -11   4-0.34799 0.93305   1
  19  11   5-0.74075 0.93646   1
  19 -11   5-0.17634 0.84402   1
  19  11   6-0.19113 1.02513   1
  19 -11   6-0.73411 1.03759   1
  19  11   7 1.35726 1.04019   1
  19 -11   7 0.18633 0.99038   1
  19  11   8 0.99602 1.06925   1
  19 -11   8 1.15558 1.02426   1
  19  11   9-1.63547 1.08653   1
  19 -11   9 0.39597 0.95888   1
  19  11  10 1.66389 1.05488   1
  19 -11  10 2.22410 1.09746   1
  19  11  11 0.85495 1.05790   1
  19 -11  11-0.41716 1.11853   1
  19  11  12 0.65535 1.24506   1
  19 -11  12-0.21408 1.08234   1
  19  12   0 0.87695 0.94139   1
  19 -12   0 0.98815 0.93952   1
  19  12  -1 1.04638 1.01815   1
  19 -12  -1-0.48528 0.90674   1
  19  12   1 0.35384 0.98327   1
  19 -12   1 0.33336 0.91025   1
  19  12   2 3.05829 1.12950   1
  19 -12   2 3.05448 1.09472   1
  19  12   3-0.36574 1.01637   1
  19 -12   3-0.17211 0.92300   1
  19  12   4 0.55042 0.88841   1
  19 -12   4 0.52128 0.86031   1
  19  12   5 2.40410 1.11139   1
  19 -12   5 3.17233 1.03613   1
  19  12   6-0.56277 0.98732   1
  19 -12   6 1.79695 1.11283   1
  19  12   7 0.19459 1.06265   1
  19 -12   7 0.18538 0.95661   1
  19  12   8 0.19784 1.05146   1
  19 -12   8-1.33145 0.97205   1
  19  12   9 0.81407 1.09365   1
  19 -12   9 2.55594 1.16774   1
  19  12  10 0.83212 1.13602   1
  19 -12  10-0.60393 1.04910   1
  19  12  11 3.39791 1.29154   1
  19 -12  11 1.65813 1.11635   1
  19 -12  12 1.27673 1.27223   1
  19 -13   0-0.32379 0.92281   1
  19 -13   1 0.49248 0.86412   1
  19 -13   2-0.16698 0.92805   1
  19 -13   3 0.32953 0.91581   1
  19 -13   4 0.17177 0.87747   1
  19 -13   5-0.34741 0.91420   1
  19 -13   6 0.53092 1.01714   1
  19 -13   7 1.65355 1.12403   1
  19 -13   8 1.12524 0.98809   1
  19 -13   9 0.38768 1.04919   1
  19 -13  10-0.60036 1.07344   1
  19 -13  11-0.20462 1.14699   1
  19 -14   0-0.15843 0.93211   1
  19 -14   1 4.36646 1.11077   1
  19 -14   2 0.32859 0.94413   1
  19 -14   3-0.83948 0.98083   1
  19 -14   4-0.17135 1.03870   1
  19 -14   5 1.03818 0.96268   1
  19 -14   6 12.2836 1.59122   1
  19 -14   7 0.17910 1.01237   1
  19 -14   8 0.56074 1.01185   1
  19 -14   9-0.38180 1.12324   1
  19 -14  10 0.78964 1.15296   1
  19 -14  11-1.62875 1.28000   1
  19 -15   1 8.07846 1.33427   1
  19 -15   2 0.96582 0.95522   1
  19 -15   3 2.62955 1.10511   1
  19 -15   4 0.82213 0.93781   1
  20   0   0 1.09681 0.92544   1
  20   0  -1 1.12422 0.95723   1
  20   0   1-0.18940 0.81782   1
  20   0  -2 5.58424 1.10720   1
  20   0   2 6.03546 1.18679   1
  20   0  -3 1.48313 0.96195   1
  20   0   3 3.42139 1.09684   1
  20   0   4 1.17128 0.93552   1
  20   0   5 1.18371 0.96713   1
  20   0   6 4.45346 1.16052   1
  20   0   7-0.82528 0.95290   1
  20   0   8 4.61464 1.19274   1
  20   0   9 30.4384 2.51074   1
  20   0  10 0.43740 0.99685   1
  20   0  11 11.1998 1.60057   1
  20   0  12 13.7629 1.78557   1
  20   1   0 0.92575 0.91725   1
  20   1  -1 0.93966 1.01830   1
  20   1   1 1.32944 0.94131   1
  20   1  -2 3.54774 1.05420   1
  20   1   2 2.26917 1.04031   1
  20   1   3 27.4380 2.32270   1
  20   1  -3 31.6184 2.35964   1
  20   1   4 1.95649 0.98249   1
  20   1   5 0.39539 0.93510   1
  20   1   6 5.07035 1.24021   1
  20   1   7-0.20691 0.96683   1
  20   1   8 0.84032 1.01756   1
  20   1   9 2.14650 1.13339   1
  20   1  10 0.21930 0.93319   1
  20   1  11 0.89686 1.03555   1
  20   1  12-1.14783 1.07383   1
  20   2   0 20.7948 1.90920   1
  20   2  -1 3.20109 0.96673   1
  20   2   1 1.33298 0.92683   1
  20   2  -2 0.37425 0.79622   1
  20   2   2-0.38013 0.85498   1
  20   2  -3 1.30605 0.90345   1
  20   2   3-0.19099 0.91424   1
  20   2   4 5.49054 1.22916   1
  20   2   5 7.72617 1.30433   1
  20   2   6 0.20320 0.98365   1
  20   2   7 6.83985 1.35172   1
  20   2   8-0.21013 1.02866   1
  20   2   9 2.58317 1.04803   1
  20   2  10-0.65870 1.02634   1
  20   2  11 1.79543 1.08915   1
  20   2  12-0.68923 1.13747   1
  20   3   0 0.74478 0.96107   1
  20  -3   0 0.36589 0.99934   1
  20   3  -1-1.13253 0.98378   1
  20  -3  -1 0.37085 0.90781   1
  20   3   1 0.76219 0.92247   1
  20  -3   1-0.74991 0.98665   1
  20   3  -2 0.56280 0.96803   1
  20  -3  -2 1.84161 1.02349   1
  20   3   2-1.33312 0.95278   1
  20  -3   2 0.18754 0.93823   1
  20   3  -3 3.90229 1.01044   1
  20  -3  -3 6.37987 1.23830   1
  20   3   3 7.68997 1.28803   1
  20  -3   3 6.63203 1.23978   1
  20   3   4 6.05372 1.28543   1
  20  -3   4 5.96857 1.27586   1
  20   3   5 1.78101 1.02307   1
  20  -3   5 6.44917 1.26130   1
  20   3   6-1.01489 1.06933   1
  20  -3   6-1.40462 0.98360   1
  20   3   7 4.97991 1.20462   1
  20  -3   7 8.21365 1.42440   1
  20   3   8-0.84127 1.01870   1
  20  -3   8-0.83352 1.02071   1
  20   3   9 8.19056 1.41799   1
  20  -3   9 5.34121 1.22099   1
  20   3  10 1.09894 1.12352   1
  20  -3  10 0.87247 1.09204   1
  20   3  11-0.89769 1.02405   1
  20  -3  11-1.56144 1.15216   1
  20   3  12-1.14987 1.15052   1
  20  -3  12 1.83081 1.14490   1
  20   4   0 2.63529 1.04882   1
  20  -4   0 1.10390 0.87335   1
  20   4  -1 1.13447 0.94595   1
  20  -4  -1-0.73810 0.85166   1
  20   4   1-0.38307 0.95823   1
  20  -4   1-0.37368 0.92474   1
  20   4  -2 2.44486 1.08115   1
  20  -4  -2 0.91685 0.97476   1
  20   4   2 0.19172 0.94951   1
  20  -4   2 0.18774 0.89900   1
  20   4  -3 13.9278 1.59977   1
  20  -4  -3 12.7122 1.56277   1
  20   4   3 9.82902 1.42221   1
  20  -4   3 13.0337 1.55858   1
  20   4   4 2.34696 1.05811   1
  20  -4   4 4.22364 1.12951   1
  20   4   5 0.19931 0.97599   1
  20  -4   5 0.97451 0.99589   1
  20   4   6 3.84994 1.11783   1
  20  -4   6 3.40216 1.22342   1
  20   4   7 1.03951 1.01790   1
  20  -4   7-1.22948 1.14873   1
  20   4   8 3.36974 1.19365   1
  20  -4   8 4.78180 1.21709   1
  20   4   9 3.01917 1.13731   1
  20  -4   9 0.85311 0.98720   1
  20   4  10 3.29734 1.23767   1
  20  -4  10 2.17627 1.12902   1
  20   4  11-0.89865 1.18300   1
  20  -4  11-1.11336 1.10292   1
  20  -4  12 0.68541 1.09333   1
  20   4  12-0.22998 1.13830   1
  20   5   0-0.19082 0.91312   1
  20  -5   0 0.37099 0.92801   1
  20   5   1 41.7772 2.82235   1
  20  -5   1 38.2695 2.74960   1
  20   5  -1 42.1438 2.81220   1
  20  -5  -1 31.7211 2.60067   1
  20   5  -2 0.18817 0.93160   1
  20  -5  -2 0.91183 0.98719   1
  20   5   2 1.92139 1.01132   1
  20  -5   2-0.56146 0.98509   1
  20   5  -3 2.42073 1.02540   1
  20  -5  -3 2.16285 1.02731   1
  20   5   3 6.35594 1.21625   1
  20  -5   3 2.07165 1.08147   1
  20   5   4 1.74848 1.04033   1
  20  -5   4 4.57481 1.16281   1
  20   5   5-0.40120 0.97161   1
  20  -5   5 2.14866 1.03828   1
  20   5   6 1.21809 1.08229   1
  20  -5   6 2.98484 1.11901   1
  20   5   7 1.45659 1.04218   1
  20  -5   7 0.81748 1.04512   1
  20   5   8 1.69068 1.11736   1
  20  -5   8 3.32689 1.14064   1
  20   5   9-0.21595 1.02153   1
  20  -5   9 1.27734 1.06528   1
  20   5  10-0.22014 1.00364   1
  20  -5  10 1.73899 1.11075   1
  20   5  11 0.89923 1.06358   1
  20  -5  11 0.44459 1.11250   1
  20   5  12 3.45365 1.35557   1
  20  -5  12-0.22821 1.09325   1
  20  -6   0 0.18436 0.90254   1
  20  -6  -1 0.18203 0.91106   1
  20  -6   1-1.30631 1.02849   1
  20  -6  -2 7.42611 1.29948   1
  20  -6   2 13.6163 1.55226   1
  20   6  -3 1.69098 0.95871   1
  20  -6  -3 3.79722 1.12712   1
  20  -6   3 4.10349 1.20908   1
  20   6   4 7.55616 1.28372   1
  20  -6   4 9.08313 1.39975   1
  20   6   5 1.00191 0.98291   1
  20  -6   5 1.95740 1.07074   1
  20  -6   6-0.79268 1.12059   1
  20   6   6-0.60872 1.06818   1
  20   6   7-0.20809 1.09507   1
  20  -6   7 0.81476 0.99719   1
  20   6   8 1.05924 1.08217   1
  20  -6   8-0.41553 1.00571   1
  20   6   9 0.86198 1.00722   1
  20  -6   9 0.21179 1.09312   1
  20   6  10 4.84395 1.34326   1
  20  -6  10 2.38671 1.21536   1
  20   6  11 1.80092 1.17706   1
  20  -6  11 2.66272 1.25791   1
  20   6  12 1.15096 1.15200   1
  20  -6  12 0.22775 1.15184   1
  20   7   0 1.33127 1.00196   1
  20  -7   0 0.91468 0.98220   1
  20   7  -1 12.6342 1.58910   1
  20  -7  -1 12.5280 1.52598   1
  20   7   1 13.5775 1.61632   1
  20  -7   1 12.5334 1.51330   1
  20   7  -2 3.18666 1.04402   1
  20  -7  -2 0.89999 0.90311   1
  20   7   2 1.93054 0.99853   1
  20  -7   2 0.74143 0.91996   1
  20   7   3-0.19257 0.94303   1
  20  -7   3-0.93055 0.97021   1
  20   7   4-0.38867 0.96182   1
  20  -7   4 0.18825 0.93173   1
  20   7   5 2.39963 1.08929   1
  20  -7   5 3.29799 1.08526   1
  20   7   6-1.41530 1.08469   1
  20  -7   6 0.19675 1.02582   1
  20   7   7 0.20713 1.00282   1
  20  -7   7 0.81005 1.10609   1
  20   7   8-1.27183 1.13671   1
  20  -7   8 1.45081 1.03691   1
  20   7   9 1.29110 1.08019   1
  20  -7   9 2.95135 1.18498   1
  20   7  10 2.20536 1.15948   1
  20  -7  10 5.20163 1.30364   1
  20   7  11 3.14972 1.21904   1
  20  -7  11 0.22151 1.10980   1
  20   8   0 3.41884 1.19758   1
  20  -8   0 7.09056 1.23677   1
  20  -8  -1 1.07902 0.99229   1
  20   8   1-0.18962 0.97012   1
  20  -8   1 1.43956 0.98416   1
  20   8  -2 0.55921 0.97141   1
  20  -8  -2 0.88727 0.90647   1
  20   8   2-1.54697 1.09304   1
  20  -8   2 0.37006 0.93548   1
  20   8   3 10.2828 1.51197   1
  20  -8   3 16.6014 1.69117   1
  20   8   4 2.93069 1.08046   1
  20  -8   4 1.50633 0.97606   1
  20   8   5-0.59356 1.02102   1
  20  -8   5 1.34414 1.02021   1
  20   8   6 1.41922 1.11865   1
  20  -8   6 1.36832 1.06917   1
  20   8   7 0.82611 1.10750   1
  20  -8   7-0.60190 1.04557   1
  20   8   8 0.63605 1.03903   1
  20  -8   8 1.65222 1.06682   1
  20   8   9 0.43121 1.05636   1
  20  -8   9 1.68565 1.12027   1
  20   8  10 0.44100 1.00526   1
  20  -8  10 0.86440 1.04642   1
  20   8  11 1.35033 1.15218   1
  20  -8  11 2.20958 1.18737   1
  20   9   0-0.56650 1.03130   1
  20  -9   0-0.18010 0.97482   1
  20   9  -1 0.37527 0.94982   1
  20  -9  -1 1.60702 0.96750   1
  20   9   1 1.33944 1.00804   1
  20  -9   1 1.09655 0.99021   1
  20   9  -2 4.08732 1.17067   1
  20  -9  -2 3.69537 1.06465   1
  20   9   2 3.04864 1.08136   1
  20  -9   2 4.99902 1.20522   1
  20   9   3-0.19397 0.93960   1
  20  -9   3 2.60028 1.15063   1
  20   9   4 1.55248 1.06207   1
  20  -9   4 1.68343 1.02387   1
  20   9   5 2.55043 1.14155   1
  20  -9   5 2.46432 1.10336   1
  20   9   6 1.82829 1.09963   1
  20  -9   6-0.39317 0.99416   1
  20   9   7 10.3024 1.53477   1
  20  -9   7 5.98650 1.36238   1
  20   9   8-0.84476 1.15328   1
  20  -9   8 0.82191 1.11203   1
  20   9   9-0.64762 1.15766   1
  20  -9   9 1.68134 1.17808   1
  20   9  10-0.21932 1.07378   1
  20  -9  10-0.64393 1.11874   1
  20   9  11 1.35059 1.10738   1
  20  -9  11 4.41226 1.39854   1
  20  10   0-0.37654 0.98151   1
  20 -10   0 1.78666 0.96727   1
  20  10  -1 1.86693 1.08290   1
  20 -10  -1 0.88288 0.99977   1
  20  10   1 1.14263 1.01338   1
  20 -10   1 1.62602 1.00574   1
  20  10   2 6.03170 1.29987   1
  20 -10   2 5.49899 1.23302   1
  20  10   3-0.38820 1.04091   1
  20 -10   3 0.92108 0.93143   1
  20  10   4 0.77834 1.08178   1
  20 -10   4 0.55644 0.93817   1
  20  10   5 1.18316 1.07705   1
  20 -10   5-1.50501 1.05471   1
  20  10   6-1.00504 1.09780   1
  20 -10   6 0.19457 0.96310   1
  20  10   7 1.02196 1.07644   1
  20 -10   7 0.98576 1.05812   1
  20  10   8 1.04817 1.11426   1
  20 -10   8 0.61041 1.05051   1
  20  10   9 0.21547 1.16624   1
  20 -10   9-0.83720 1.15325   1
  20  10  10 0.21935 1.16531   1
  20 -10  10-0.42641 1.14333   1
  20  10  11 0.89832 1.17087   1
  20 -10  11 0.65920 1.27318   1
  20  11   0 0.75033 1.04310   1
  20 -11   0 0.88332 0.99088   1
  20  11  -1 5.16256 1.20881   1
  20 -11  -1 3.47576 1.09873   1
  20  11   1 5.10552 1.26155   1
  20 -11   1 7.87130 1.44715   1
  20  11   2 0.38379 0.96008   1
  20 -11   2 0.17945 0.96238   1
  20  11   3-0.58360 1.04347   1
  20 -11   3-0.55191 0.98684   1
  20  11   4 0.19499 1.07429   1
  20 -11   4 0.18557 0.93822   1
  20  11   5 1.37411 1.04293   1
  20 -11   5-0.56346 0.93971   1
  20  11   6 0.59655 1.01645   1
  20 -11   6 1.14287 1.04085   1
  20  11   7 0.41099 1.11229   1
  20 -11   7-0.98975 1.17370   1
  20  11   8 0.41747 1.12966   1
  20 -11   8-0.60423 1.10966   1
  20  11   9 1.49950 1.10612   1
  20 -11   9 0.41577 1.08414   1
  20  11  10-0.43853 1.22904   1
  20 -11  10 0.21313 1.07753   1
  20  12   0 3.15748 1.13049   1
  20 -12   0 1.74328 0.98248   1
  20 -12  -1 0.86492 0.99457   1
  20  12   1-0.18803 0.95128   1
  20 -12   1 2.29236 1.06168   1
  20  12   2 0.75975 1.01854   1
  20 -12   2-0.35833 1.05410   1
  20  12   3-0.56006 0.92398   1
  20 -12   3 0.35975 0.95562   1
  20  12   4-0.19465 1.01440   1
  20 -12   4 0.36746 1.01223   1
  20  12   5 6.06089 1.31014   1
  20 -12   5 4.08146 1.22280   1
  20  12   6 1.58920 1.13368   1
  20 -12   6 1.13174 1.01315   1
  20  12   7 6.48806 1.34580   1
  20 -12   7 4.88803 1.25154   1
  20  12   8 1.03814 1.21237   1
  20 -12   8-1.39020 1.15059   1
  20  12   9-1.27274 1.29532   1
  20 -12   9 0.20476 1.15763   1
  20 -12  10 0.84636 1.23578   1
  20 -13   0-0.85363 1.06511   1
  20 -13   1 1.56740 1.04249   1
  20 -13   2-0.53049 1.03256   1
  20 -13   3 2.31378 1.05995   1
  20 -13   4 4.20787 1.24440   1
  20 -13   5-0.18507 1.05485   1
  20 -13   6-0.18744 1.00519   1
  20 -13   7-0.38186 1.01447   1
  20 -13   8 0.79395 1.09410   1
  20 -13   9 0.60599 1.15156   1
  20 -14   0 2.03374 1.06756   1
  20 -14   1-0.17132 0.97647   1
  20 -14   2-0.69626 1.07823   1
  20 -14   3 1.59390 0.97817   1
  20 -14   4 5.42134 1.23344   1
  20 -14   5 1.65058 1.13787   1
  20 -14   6 5.93125 1.34333   1
  20 -14   7 0.18936 0.96730   1
  20 -14   8-0.58123 1.17467   1
  20 -14   9 0.80113 1.11362   1
  21   0   0-0.39931 0.93306   1
  21   0  -1 0.39622 0.84307   1
  21   0   1-1.00435 0.93867   1
  21   0  -2-0.19678 0.88525   1
  21   0   2-0.20108 0.91639   1
  21   0  -3 0.58489 0.97579   1
  21   0   3-1.41208 1.04132   1
  21   0   4 0.61034 0.89118   1
  21   0   5-1.04945 0.98179   1
  21   0   6-0.21205 0.92848   1
  21   0   7-1.30447 1.12328   1
  21   0   8-0.22121 0.95507   1
  21   0   9-0.67513 1.17315   1
  21   0  10-0.23029 0.97996   1
  21   1   0-0.20021 0.98013   1
  21   1  -1 0.59608 0.96236   1
  21   1   1 1.00704 1.11982   1
  21   1  -2-0.39477 0.92239   1
  21   1   2-0.20159 0.91876   1
  21   1  -3 5.47313 1.20847   1
  21   1   3 5.45655 1.23032   1
  21   1   4 1.22341 1.01057   1
  21   1   5 7.36139 1.34988   1
  21   1   6-1.06227 1.01769   1
  21   1   7 0.65337 1.08994   1
  21   1   8-0.44310 1.07260   1
  21   1   9 3.83091 1.26341   1
  21   1  10 3.22789 1.22137   1
  21   2   0 0.80312 0.92731   1
  21   2   1 26.3257 2.26517   1
  21   2  -1 29.4006 2.33110   1
  21   2  -2-1.38594 1.05250   1
  21   2   2 0.20210 0.97898   1
  21   2  -3 1.95381 1.03142   1
  21   2   3 1.82324 1.05892   1
  21   2   4 13.0780 1.69726   1
  21   2   5-0.21029 0.93349   1
  21   2   6-0.42570 1.00678   1
  21   2   7-0.21771 0.96640   1
  21   2   8 0.44426 0.97276   1
  21   2   9 1.12679 1.02817   1
  21   2  10 0.46166 1.07876   1
  21   3   0 0.20074 0.89157   1
  21  -3   0 1.38498 1.04159   1
  21   3  -1 1.99217 1.00850   1
  21  -3  -1 0.39128 0.96963   1
  21   3   1 1.01514 0.98410   1
  21  -3   1 1.39779 1.04189   1
  21   3  -2 3.56851 1.11726   1
  21  -3  -2 2.33853 1.05142   1
  21   3   2 1.82368 0.98766   1
  21  -3   2 3.19138 1.10500   1
  21   3  -3 1.17589 1.05095   1
  21  -3  -3 0.57662 0.87593   1
  21   3   3-0.40445 0.95636   1
  21  -3   3-0.59770 0.98608   1
  21   3   4 0.81551 0.92949   1
  21  -3   4 0.40232 0.92878   1
  21   3   5 5.47828 1.30393   1
  21  -3   5 4.36810 1.24214   1
  21   3   6 2.76072 1.13594   1
  21  -3   6 3.37104 1.21784   1
  21   3   7-0.87178 1.13580   1
  21  -3   7 0.86273 0.98292   1
  21   3   8 3.11431 1.15519   1
  21  -3   8 2.86355 1.16639   1
  21   3   9 0.45105 1.04167   1
  21  -3   9 1.56472 1.16563   1
  21   3  10 0.69272 1.03961   1
  21  -3  10 1.37574 1.17204   1
  21   4   0 12.8810 1.60734   1
  21  -4   0 12.1953 1.57510   1
  21   4  -1 1.59151 1.00144   1
  21  -4  -1 2.52642 1.09497   1
  21   4   1 3.59723 1.11619   1
  21  -4   1 2.73868 1.10211   1
  21   4  -2 1.19226 0.97294   1
  21  -4  -2 0.58151 1.00040   1
  21   4   2-0.20248 0.95780   1
  21  -4   2 0.39763 1.01578   1
  21   4  -3 1.96501 1.05061   1
  21  -4  -3 1.91523 0.93459   1
  21   4   3 4.05688 1.09416   1
  21  -4   3 3.37653 1.14738   1
  21   4   4-0.81859 0.96834   1
  21  -4   4-0.60171 1.04571   1
  21   4   5 2.10416 1.11172   1
  21  -4   5 2.48241 1.13405   1
  21   4   6 0.42546 1.11171   1
  21  -4   6 4.81599 1.29018   1
  21   4   7 4.57253 1.27248   1
  21  -4   7 3.21960 1.26443   1
  21   4   8-0.66818 1.06580   1
  21  -4   8 0.43966 1.01458   1
  21   4   9 1.80523 1.11259   1
  21  -4   9 4.68674 1.26850   1
  21   4  10 0.46230 1.09326   1
  21  -4  10 0.22878 1.10754   1
  21   5   0-1.00518 1.09787   1
  21  -5   0 0.58618 0.96710   1
  21   5  -1 4.99228 1.24782   1
  21  -5  -1 4.45336 1.22751   1
  21   5   1 6.28248 1.24409   1
  21  -5   1 4.77650 1.16266   1
  21   5   2 25.2647 2.15726   1
  21  -5   2 21.1490 2.04580   1
  21   5  -2 19.2618 2.01708   1
  21  -5  -2 24.0692 2.09173   1
  21   5  -3 0.19835 0.92685   1
  21  -5  -3 0.38427 0.93009   1
  21   5   3 1.22211 1.02984   1
  21  -5   3-0.59479 1.02310   1
  21   5   4 4.11951 1.21909   1
  21  -5   4 2.20449 1.09270   1
  21   5   5 2.93071 1.19246   1
  21  -5   5 3.89361 1.23294   1
  21   5   6 5.09826 1.31311   1
  21  -5   6 4.37411 1.26098   1
  21   5   7 0.86922 1.06458   1
  21  -5   7 1.06733 1.10228   1
  21   5   8 4.67981 1.34135   1
  21  -5   8 3.07019 1.22994   1
  21   5   9 0.90544 1.15805   1
  21  -5   9 2.00817 1.12991   1
  21   5  10 3.93236 1.33338   1
  21  -5  10 1.37118 1.13607   1
  21   6   0 35.9786 2.67748   1
  21  -6   0 34.2280 2.63448   1
  21   6  -1 3.18957 1.10603   1
  21  -6  -1 4.42566 1.14022   1
  21   6   1 5.75959 1.26198   1
  21  -6   1 4.99895 1.22268   1
  21   6  -2 6.73460 1.33373   1
  21  -6  -2 4.21088 1.16327   1
  21   6   2 4.68628 1.24370   1
  21  -6   2 9.10180 1.43045   1
  21   6   3 2.86739 1.11343   1
  21  -6   3 1.98117 1.11549   1
  21   6   4 1.64942 1.11581   1
  21  -6   4-1.00284 1.15246   1
  21   6   5 6.46893 1.41997   1
  21  -6   5 1.83127 1.02874   1
  21   6   6-1.28209 1.17743   1
  21  -6   6 0.62616 1.04437   1
  21   6   7 0.43477 1.02816   1
  21  -6   7 0.21280 1.09814   1
  21   6   8-0.44564 1.13833   1
  21  -6   8 1.52994 1.16127   1
  21   6   9 1.81462 1.19876   1
  21  -6   9 3.34435 1.24404   1
  21   6  10-0.23070 1.12935   1
  21  -6  10 0.22724 1.03558   1
  21   7   0-0.80366 1.00667   1
  21  -7   0-1.74056 1.12154   1
  21   7  -1 7.97365 1.38022   1
  21  -7  -1 8.42366 1.45601   1
  21   7   1 11.9722 1.55150   1
  21  -7   1 7.72663 1.38459   1
  21   7  -2 1.77348 1.02808   1
  21  -7  -2-0.75545 1.09500   1
  21   7   2 2.04478 1.11770   1
  21  -7   2 2.56485 1.16179   1
  21   7   3 3.89610 1.21907   1
  21  -7   3 4.16410 1.24025   1
  21   7   4 0.61767 0.99687   1
  21  -7   4 0.39892 1.01912   1
  21   7   5 0.83186 1.04228   1
  21  -7   5 2.22033 1.18918   1
  21   7   6 1.28594 1.21195   1
  21  -7   6 0.41799 1.05719   1
  21   7   7-0.21715 1.08638   1
  21  -7   7 0.63546 1.13590   1
  21   7   8 0.22229 1.12384   1
  21  -7   8-0.21735 1.15466   1
  21   7   9 2.26979 1.20907   1
  21  -7   9 1.77969 1.22880   1
  21   7  10-1.38137 1.20130   1
  21   8   0 3.79732 1.16771   1
  21  -8   0 3.26097 1.14748   1
  21   8  -1 4.38280 1.16226   1
  21  -8  -1 3.61159 1.13629   1
  21   8   1 6.07813 1.32943   1
  21  -8   1 4.85101 1.20167   1
  21   8  -2 3.33978 1.18285   1
  21  -8  -2 4.30645 1.15279   1
  21   8   2 3.42609 1.16752   1
  21  -8   2 2.56133 1.17747   1
  21   8   3 2.86429 1.23630   1
  21  -8   3 2.36912 1.12164   1
  21   8   4-0.61614 1.17057   1
  21  -8   4 1.38441 1.15460   1
  21   8   5 1.24542 1.14376   1
  21  -8   5-1.40204 1.09394   1
  21   8   6 1.49612 1.09365   1
  21  -8   6 1.44984 1.09179   1
  21   8   7-0.43138 1.06761   1
  21  -8   7-0.21019 1.10614   1
  21   8   8-0.22094 1.10558   1
  21  -8   8-0.86383 1.13667   1
  21   8   9 0.90715 1.18244   1
  21  -8   9-1.99523 1.27435   1
  21   9   0 0.79766 1.04936   1
  21  -9   0-0.57123 1.05821   1
  21   9  -1-0.79274 1.06390   1
  21  -9  -1-0.94246 1.01198   1
  21   9   1-0.80678 1.03148   1
  21  -9   1-1.92404 1.05185   1
  21  -9  -2 2.06305 1.09737   1
  21   9   2 1.79618 1.17647   1
  21  -9   2 1.32163 0.98668   1
  21   9   3 3.69317 1.21903   1
  21  -9   3 4.13282 1.23875   1
  21   9   4 0.41330 1.06639   1
  21  -9   4 0.19756 1.03969   1
  21   9   5 5.41905 1.33141   1
  21  -9   5 3.61256 1.25780   1
  21   9   6 0.21130 1.01160   1
  21  -9   6-1.42796 1.19129   1
  21   9   7-0.87051 1.19957   1
  21  -9   7-0.83906 1.19612   1
  21   9   8-0.22035 1.09136   1
  21  -9   8-1.50105 1.20265   1
  21   9   9-0.22588 1.14211   1
  21  -9   9-0.44111 1.14949   1
  21  10   0-0.79551 1.10608   1
  21 -10   0-1.13057 0.99245   1
  21  10  -1 0.78464 0.98274   1
  21 -10  -1 2.79779 1.06433   1
  21  10   1 0.20099 1.03841   1
  21 -10   1 1.14541 0.96656   1
  21  10   2-0.20343 1.07136   1
  21 -10   2 2.29473 1.06360   1
  21  10   3-0.41210 1.13542   1
  21 -10   3-0.58747 0.95886   1
  21  10   4 6.81135 1.42318   1
  21 -10   4 4.14486 1.18326   1
  21  10   5 1.86094 1.17009   1
  21 -10   5 0.79633 1.05909   1
  21  10   6 0.20924 1.06937   1
  21 -10   6 1.40870 1.08965   1
  21  10   7 0.21615 1.12650   1
  21 -10   7-0.62749 1.12171   1
  21  10   8 1.31147 1.17324   1
  21 -10   8 1.06077 1.15968   1
  21  10   9 0.67246 1.13364   1
  21  11   0-0.79063 0.99964   1
  21 -11   0-0.37330 0.97303   1
  21  11  -1 9.42813 1.47304   1
  21 -11  -1 4.03423 1.14332   1
  21  11   1 5.18936 1.30706   1
  21 -11   1 4.14068 1.22730   1
  21  11   2 1.41269 1.09237   1
  21 -11   2-0.19172 1.03776   1
  21  11   3 1.98039 1.09196   1
  21 -11   3 0.19174 1.00019   1
  21  11   4 3.71375 1.26326   1
  21 -11   4 1.17345 1.03355   1
  21  11   5 1.65616 1.07108   1
  21 -11   5 1.97289 1.20706   1
  21  11   6 1.47042 1.16826   1
  21 -11   6 0.60372 1.14783   1
  21  11   7 0.85310 1.10099   1
  21 -11   7-1.85362 1.21215   1
  21  11   8 1.76088 1.39430   1
  21 -11   8 2.53673 1.23778   1
  21  12   0 0.19464 1.06367   1
  21 -12   0 2.02189 1.15457   1
  21  12   1 1.18797 1.11055   1
  21 -12   1 0.74550 0.97212   1
  21  12   2-1.20273 1.16107   1
  21 -12   2 1.51303 1.15473   1
  21  12   3-0.60990 1.15918   1
  21 -12   3-0.94991 1.10091   1
  21  12   4 2.47647 1.26548   1
  21 -12   4 2.92618 1.23024   1
  21  12   5 0.62151 1.10102   1
  21 -12   5 0.78835 1.11446   1
  21  12   6 2.70261 1.23450   1
  21 -12   6 0.79751 1.08132   1
  21 -12   7-0.20188 1.16003   1
  21 -12   8-0.21039 1.08565   1
  21 -13   0-0.18017 0.98392   1
  21 -13   1-0.18402 0.97764   1
  21 -13   2 0.55806 1.03409   1
  21 -13   3-0.38003 1.03779   1
  21 -13   4-1.14335 1.07828   1
  21 -13   5 1.56617 1.08073   1
  21 -13   6 1.18494 1.19822   1
  21 -13   7 0.40283 1.06003   1
  21 -14   1-0.18057 0.99485   1
  21 -14   2 0.91719 1.03765   1
  21 -14   3 3.73828 1.21556   1
  21 -14   4 1.12929 1.01978   1
  21 -14   5 9.91566 1.57505   1
  21 -14   6-0.19626 1.13680   1
  21 -14   7 0.99025 1.14793   1
  22   0   0 0.41982 1.01624   1
  22   0  -1 0.83203 0.87289   1
  22   0   1 1.02546 0.94740   1
  22   0  -2 0.41523 0.90955   1
  22   0   2 1.06454 0.97077   1
  22   0  -3 4.30736 1.16981   1
  22   0   3 2.98016 1.06500   1
  22   0   4 2.58211 1.09366   1
  22   0   5 14.4382 1.78819   1
  22   0   6 7.13786 1.40625   1
  22   0   7-0.45403 1.08649   1
  22   0   8 1.62759 1.16537   1
  22   1   0 0.21050 0.98361   1
  22   1  -1 3.96363 1.18701   1
  22   1   1 2.46763 1.05920   1
  22   1  -2 2.28408 1.05126   1
  22   1   2 0.42689 0.96175   1
  22   1  -3-0.20576 0.96160   1
  22   1   3-0.64012 1.02121   1
  22   1   4 3.66597 1.16733   1
  22   1   5 0.43663 0.95607   1
  22   1   6 2.23474 1.19119   1
  22   1   7-0.45480 1.06273   1
  22   1   8-0.23287 1.11438   1
  22   2   0 1.68765 1.10181   1
  22   2  -1 1.67652 1.07051   1
  22   2   1-1.03086 1.09532   1
  22   2  -2 0.62479 1.03141   1
  22   2   2 1.06986 1.02456   1
  22   2  -3 0.61917 1.03612   1
  22   2   3 4.06354 1.28038   1
  22   2   4 1.29664 1.14947   1
  22   2   5-0.65625 1.14035   1
  22   2   6 0.89969 1.10174   1
  22   2   7 0.22766 1.16295   1
  22   2   8 4.42849 1.36369   1
  22   3   0-1.26786 1.04601   1
  22  -3   0 0.62314 1.00561   1
  22   3  -1 2.94053 1.12024   1
  22  -3  -1 1.23855 0.99276   1
  22   3   1 1.87773 0.99167   1
  22  -3   1 3.45669 1.11480   1
  22   3  -2-0.41751 1.04439   1
  22  -3  -2 0.41005 0.99246   1
  22   3   2-0.64214 0.97548   1
  22  -3   2 0.21117 1.02220   1
  22   3  -3 16.4608 1.80208   1
  22  -3  -3 12.6799 1.66274   1
  22   3   3 13.5557 1.71556   1
  22  -3   3 16.3347 1.83723   1
  22   3   4-0.21662 1.10666   1
  22  -3   4 1.70931 1.08039   1
  22   3   5 0.87622 1.02443   1
  22  -3   5 1.08194 1.13946   1
  22   3   6 0.67597 1.02954   1
  22  -3   6 3.33980 1.29177   1
  22   3   7-1.13835 1.13908   1
  22  -3   7 0.45043 1.07780   1
  22   3   8 0.69879 1.16686   1
  22  -3   8 2.07585 1.16767   1
  22   4   0 4.01923 1.21204   1
  22  -4   0 5.17498 1.29698   1
  22   4  -1 14.8991 1.82479   1
  22  -4  -1 16.2497 1.83134   1
  22   4   1 14.4314 1.78081   1
  22  -4   1 19.4439 1.92477   1
  22   4  -2 0.62638 0.97611   1
  22  -4  -2 0.61154 1.05232   1
  22   4   2 0.21443 1.03843   1
  22  -4   2 1.68142 1.14818   1
  22   4  -3 6.68412 1.36640   1
  22  -4  -3 8.76132 1.47664   1
  22   4   3 9.05082 1.50041   1
  22  -4   3 8.24816 1.50605   1
  22   4   4 0.64939 1.04830   1
  22  -4   4 0.85217 1.14289   1
  22   4   5 0.21846 1.02079   1
  22  -4   5-0.21490 1.04021   1
  22   4   6-0.45014 1.19570   1
  22  -4   6 0.66476 1.03539   1
  22   4   7 1.13546 1.10132   1
  22  -4   7 2.02199 1.17275   1
  22   4   8 1.16272 1.10053   1
  22  -4   8 0.69030 1.21154   1
  22   5   0-0.42331 1.07010   1
  22  -5   0 0.82429 1.06335   1
  22   5  -1 2.73071 1.18748   1
  22  -5  -1-0.40842 1.07474   1
  22   5   1-1.26788 1.20450   1
  22  -5   1 2.26323 1.13370   1
  22   5  -2 0.41742 0.97528   1
  22  -5  -2 0.40520 1.03498   1
  22   5   2 0.43059 1.04220   1
  22  -5   2-0.21001 1.01664   1
  22   5   3 6.04481 1.34734   1
  22  -5   3 2.31940 1.14318   1
  22   5   4-0.21585 1.10258   1
  22  -5   4 0.42382 1.08248   1
  22   5   5 0.87134 1.03207   1
  22  -5   5 2.13318 1.15613   1
  22   5   6 0.22470 1.08777   1
  22  -5   6 0.44191 1.18494   1
  22   5   7-0.90678 1.20533   1
  22  -5   7-1.33962 1.23106   1
  22   5   8 4.64012 1.43080   1
  22   6   0 0.84574 1.11305   1
  22  -6   0 0.61513 0.98167   1
  22   6  -1 1.89162 1.12822   1
  22  -6  -1 1.21875 1.04936   1
  22   6   1 0.64044 1.05780   1
  22  -6   1 1.03642 1.00464   1
  22   6  -2 11.2150 1.66010   1
  22  -6  -2 11.0189 1.54792   1
  22   6   2 18.6007 1.90590   1
  22  -6   2 15.1088 1.75719   1
  22   6   3-0.21563 1.00798   1
  22  -6   3 1.68072 1.08445   1
  22   6   4-1.08151 1.20251   1
  22  -6   4-0.21024 1.08529   1
  22   6   5 1.52963 1.07047   1
  22  -6   5 0.21312 1.17486   1
  22   6   6 0.22340 1.15278   1
  22  -6   6 0.21969 1.14492   1
  22   6   7-1.13940 1.11660   1
  22  -6   7-1.10978 1.28652   1
  22   7   0-0.21084 0.96093   1
  22  -7   0-0.40718 1.08166   1
  22   7  -1 5.67343 1.28222   1
  22  -7  -1 5.65181 1.30231   1
  22   7   1 6.17908 1.36301   1
  22  -7   1 6.79764 1.45772   1
  22   7  -2 0.41458 1.01475   1
  22  -7  -2-0.19879 1.00504   1
  22   7   2-0.41716 1.10812   1
  22  -7   2 1.43762 1.17054   1
  22   7   3-0.65044 1.06139   1
  22  -7   3 0.20879 1.08812   1
  22   7   4 2.60386 1.17878   1
  22  -7   4 2.10332 1.19331   1
  22   7   5-0.65892 1.14479   1
  22  -7   5-0.21329 1.04427   1
  22   7   6 0.88998 1.12513   1
  22  -7   6 0.21659 1.09527   1
  22   7   7-0.91640 1.23986   1
  22  -7   7 1.11702 1.18685   1
  22   8   0 29.4810 2.43839   1
  22  -8   0 24.2631 2.26956   1
  22   8  -1 0.41829 1.06889   1
  22  -8  -1 0.60076 1.08428   1
  22   8   1-0.21288 1.04264   1
  22  -8   1 3.26637 1.27329   1
  22   8  -2 7.30935 1.39360   1
  22  -8  -2 5.97621 1.38583   1
  22   8   2 4.84487 1.22567   1
  22  -8   2 4.85804 1.36017   1
  22   8   3 0.64937 1.06088   1
  22  -8   3 1.87601 1.17939   1
  22   8   4 0.87173 1.09035   1
  22  -8   4-0.21028 1.13809   1
  22   8   5-0.21913 1.10791   1
  22  -8   5-0.21194 1.04902   1
  22   8   6 1.54423 1.18745   1
  22  -8   6 3.22186 1.20835   1
  22   8   7 2.51294 1.32889   1
  22  -8   7 3.10801 1.27122   1
  22   9   0 0.21033 1.05240   1
  22  -9   0 0.60063 1.06378   1
  22   9  -1 1.45048 1.10143   1
  22  -9  -1 1.18963 1.06385   1
  22   9   1 1.06167 1.05155   1
  22  -9   1-0.20263 1.01441   1
  22   9   2 1.93376 1.21465   1
  22  -9   2-0.61651 1.11231   1
  22   9   3 7.61343 1.47583   1
  22  -9   3 6.04937 1.36781   1
  22   9   4 1.73814 1.12188   1
  22  -9   4 0.20934 1.12336   1
  22   9   5 1.52853 1.17118   1
  22  -9   5-0.21002 1.13683   1
  22   9   6-1.76668 1.20716   1
  22  -9   6-0.63981 1.20673   1
  22  10   0 2.92627 1.21835   1
  22 -10   0 3.37553 1.27055   1
  22  10  -1 0.61886 1.11691   1
  22 -10  -1 0.97516 1.16546   1
  22  10   1 0.21076 1.05493   1
  22 -10   1 1.40629 1.11702   1
  22  10   2 0.21335 1.07906   1
  22 -10   2 1.22231 1.11290   1
  22  10   3-0.20925 1.05917   1
  22 -10   3 3.19525 1.22035   1
  22  10   4 3.69793 1.38869   1
  22 -10   4 5.42035 1.44862   1
  22  10   5 0.87742 1.16629   1
  22 -10   5 1.25812 1.12542   1
  22  10   6-0.88593 1.31304   1
  22 -10   6 1.49220 1.28277   1
  22  11   0-0.83008 1.19249   1
  22 -11   0 0.19618 1.11819   1
  22 -11  -1 1.17034 1.09444   1
  22  11   1-0.20968 1.09380   1
  22 -11   1 2.57912 1.13180   1
  22  11   2-0.21215 1.09496   1
  22 -11   2 1.61055 1.16630   1
  22  11   3 0.86049 1.19658   1
  22 -11   3 1.41455 1.15282   1
  22  11   4 0.21822 1.22321   1
  22 -11   4 0.20731 1.22904   1
  22  11   5 0.21887 1.14064   1
  22 -11   5-0.62761 1.13223   1
  22  12   0 0.20465 1.12756   1
  22 -12   0-0.57855 1.00505   1
  22  12   1-0.62536 1.07594   1
  22 -12   1-0.58938 1.09214   1
  22 -12   2 1.39270 1.17209   1
  22 -12   3 0.60689 1.06486   1
  22 -12   4-0.60805 1.08720   1
  22 -13   0-0.76676 1.17915   1
  22 -13   1 1.73965 1.24005   1
  22 -13   2 3.13570 1.24603   1
  22 -13   3 0.19938 1.11759   1
  22 -14   1-0.75495 1.11939   1
  22 -14   2 0.96582 1.07433   1
  23   0   0 0.66255 1.04484   1
  23   0  -1 0.21897 0.97196   1
  23   0   1-0.44067 1.05436   1
  23   0  -2 1.74264 1.06682   1
  23   0   2-0.22468 1.05033   1
  23   0  -3 0.21772 1.04263   1
  23   0   3 1.80301 1.14018   1
  23   0   4 0.22522 1.05240   1
  23   0   5-0.22777 1.16355   1
  23   1   0 0.44290 1.05985   1
  23   1  -1-0.21959 1.02609   1
  23   1   1-0.22091 1.06934   1
  23   1  -2 2.83859 1.18685   1
  23   1   2 2.25107 1.16679   1
  23   1  -3 3.71252 1.23252   1
  23   1   3 2.93665 1.18600   1
  23   1   4-1.35423 1.18917   1
  23   1   5 0.68470 1.11765   1
  23   2   0 5.77311 1.40699   1
  23   2  -1 5.94225 1.38925   1
  23   2   1 6.49436 1.44078   1
  23   2  -2-0.21846 1.04568   1
  23   2   2-0.90559 1.20300   1
  23   2   3-0.45258 1.03143   1
  23   2   4 0.67915 1.16851   1
  23   2   5 2.51537 1.27554   1
  23   3   0-0.88896 1.02576   1
  23  -3   0 1.74901 1.12818   1
  23   3  -1 1.76394 1.11897   1
  23  -3  -1 3.03292 1.13313   1
  23   3   1 1.57154 1.11537   1
  23  -3   1 2.65083 1.23149   1
  23   3  -2 0.21907 1.06055   1
  23  -3  -2-0.43023 1.08772   1
  23   3   2-1.13455 1.15922   1
  23  -3   2-0.22347 1.03152   1
  23   3   3 3.61917 1.28958   1
  23  -3   3 7.82319 1.48677   1
  23   3   4-0.45367 1.02045   1
  23  -3   4 1.34266 1.22206   1
  23   3   5-0.92026 1.02139   1
  23  -3   5 0.22622 1.13191   1
  23   4   0 2.22082 1.09135   1
  23  -4   0 2.17884 1.18304   1
  23   4  -1 0.22081 1.01961   1
  23  -4  -1 1.72704 1.14731   1
  23   4   1 0.44874 1.16971   1
  23  -4   1 0.66054 1.05408   1
  23   4  -2-0.65427 1.18079   1
  23  -4  -2-0.85164 1.06573   1
  23   4   2-0.89323 1.03122   1
  23  -4   2-0.87540 1.11847   1
  23   4   3 0.90624 1.21539   1
  23  -4   3 0.66685 1.10066   1
  23   4   4 1.82180 1.17706   1
  23  -4   4 1.33865 1.15328   1
  23   4   5-0.69102 1.12797   1
  23   5   0-0.22167 1.02311   1
  23  -5   0 0.86569 1.17130   1
  23   5  -1 1.98772 1.16388   1
  23  -5  -1 2.57956 1.27592   1
  23   5   1 0.22404 1.08627   1
  23  -5   1 1.31337 1.22854   1
  23   5  -2 4.78994 1.30669   1
  23  -5  -2 6.78734 1.40826   1
  23   5   2 7.45623 1.48063   1
  23  -5   2 5.13321 1.34024   1
  23   5   3-1.59528 1.28909   1
  23  -5   3-0.44514 1.17221   1
  23   5   4-0.45797 1.14593   1
  23  -5   4-0.89196 1.18499   1
  23   6   0 14.6776 1.89030   1
  23  -6   0 16.7575 1.93885   1
  23   6  -1-0.44095 1.16168   1
  23  -6  -1 0.42735 1.12594   1
  23   6   1 2.91227 1.26765   1
  23  -6   1 3.69440 1.32812   1
  23   6  -2 0.21804 1.13631   1
  23  -6  -2 0.42080 1.05259   1
  23   6   2-0.66496 1.17754   1
  23  -6   2 0.21514 1.08769   1
  23   6   3 0.45532 1.23215   1
  23  -6   3 0.22137 1.21969   1
  23   6   4 5.04168 1.48375   1
  23   7   0-0.66513 1.15543   1
  23  -7   0 0.42687 1.09029   1
  23   7  -1 21.8066 2.16209   1
  23  -7  -1 20.1132 2.11072   1
  23   7   1 18.8173 2.10516   1
  23  -7   1 24.6261 2.24730   1
  23   7  -2 2.19867 1.16292   1
  23  -7  -2 2.74193 1.13711   1
  23   7   2 2.23762 1.30136   1
  23  -7   2 3.67286 1.26673   1
  23   7   3 0.68756 1.13435   1
  23  -7   3-0.22097 1.19590   1
  23   8   0 24.3577 2.38701   1
  23  -8   0 31.1939 2.47824   1
  23   8  -1 4.58506 1.39557   1
  23  -8  -1 2.10157 1.17577   1
  23   8   1 4.46369 1.37899   1
  23  -8   1 2.14722 1.14872   1
  23   8   2 10.3889 1.72251   1
  23  -8   2 11.3130 1.64129   1
  23   9   0 0.44192 1.14030   1
  23  -9   0 0.42126 1.14006   1
  23   9  -1 0.65237 1.11329   1
  23   9   1 3.11145 1.27919   1
   0   0   0    0.00    0.00   0

TITL B10HBC_TrCEpen in Pa-3
REM Pa-3 (#205 in standard setting)
CELL 0.71073  19.914167  19.914167  19.914167  90.0000  90.0000  90.0000
ZERR  110.00   0.000607   0.000607   0.000607   0.0000   0.0000   0.0000
LATT  1
SYMM -x+1/2,-y, z+1/2
SYMM -x, y+1/2,-z+1/2
SYMM  x+1/2,-y+1/2,-z
SYMM  z, x, y
SYMM  z+1/2,-x+1/2,-y
SYMM -z+1/2,-x, y+1/2
SYMM -z, x+1/2,-y+1/2
SYMM  y, z, x
SYMM -y, z+1/2,-x+1/2
SYMM  y+1/2,-z+1/2,-x
SYMM -y+1/2,-z, x+1/2
SFAC C H B O Cl
UNIT 110.00 110.00 110.00 110.00 110.00
TREF
HKLF 4
END
;
_shelx_hkl_checksum                75067
_olex2_submission_special_instructions  'No special instructions were received'
_oxdiff_exptl_absorpt_empirical_details
;
Empirical correction (ABSPACK) includes:
- Absorption correction using spherical harmonics
- Frame scaling
;
_oxdiff_exptl_absorpt_empirical_full_max  1.069
_oxdiff_exptl_absorpt_empirical_full_min  0.905
